# Supplementary material for: 1-Allyl-3-chloro-6-nitro-1H-indazole
Source: Acta Crystallogr Sect E Struct Rep Online. 2009 Sep 5;65(Pt 10):o2320. doi: 10.1107/S1600536809034138 (PMC2970361; doi:10.1107/S1600536809034138)
Supplement: Supplementary file 1 [file e-65-o2320-sup1.cif]

##############################################################################
###                                                                        ###
###        Electronic paper (Acta Crystallographica Section E)             ###
###                                                                        ###
##############################################################################
#                                                                            #
# This CIF contains the data in a paper accepted for publication in Acta     #
# Crystallographica Section E. It conforms to the requirements of Notes      #
# for Authors for Section E, and has been peer reviewed under the auspices   #
# of the IUCr Commission on Journals.                                        #
#                                                                            #
# Full details of the Crystallographic Information File format               #
# are given in the paper "The Crystallographic Information File (CIF):       #
# a New Standard Archive File for Crystallography" by S. R. Hall, F. H.      #
# Allen and I. D. Brown [Acta Cryst. (1991), A47, 655-685].                  #
#                                                                            #
# The current version of the core CIF dictionary is obtainable from          #
# ftp://ftp.iucr.org/pub/cif_core.dic. The current version number is 2.4.    #
#                                                                            #
# Software is freely available for graphical display of the structure(s) in  #
# this CIF.  For information consult the CIF home page http://www.iucr.org/  #
# cif/home.html                                                              #
#                                                                            #
# This file may be used for bona fide research purposes within the           #
# scientific community so long as proper attribution is given to the journal # 
# article from which it was obtained.                                        #
#                                                                            #
##############################################################################
                                             
data_global
_audit_creation_method     SHELXL-97
_journal_date_recd_electronic     2009-08-25
_journal_date_accepted     2009-08-26
_journal_name_full     'Acta Crystallographica, Section E'
_journal_year     2009
_journal_volume     65
_journal_issue     10
_journal_page_first     o2320
_journal_page_last     o2320
_journal_paper_category     QO
_journal_coeditor_code     TK2531
_publ_contact_author
;
     Dr. Seik Weng Ng
     Department of Chemistry
     University of Malaya
     50603 Kuala Lumpur
     Malaysia
;
_publ_contact_author_email     seikweng@um.edu.my
_publ_contact_author_fax     '03 7967 4193'
_publ_contact_author_phone     '03 7967 6778'
_publ_section_title
;
1-Allyl-3-chloro-6-nitro-1<i>H</i>-indazole
;
loop_
    _publ_author_name
    _publ_author_address
    'El Brahmi, Nabil'
;
Laboratoire de Chimie Organique H\'et\'erocyclique
P\^ole de Comp\'etences Pharmacochimie
Universit\'e Mohammed V-Agdal
BP 1014 Avenue Ibn Batout
Rabat
Morocco
;
    'Mohamed, Benchidmi'
;
Laboratoire de Chimie Organique H\'et\'erocyclique
P\^ole de Comp\'etences Pharmacochimie
Universit\'e Mohammed V-Agdal
BP 1014 Avenue Ibn Batout
Rabat
Morocco
;
    'Essassi, El Mokhtar'
;
Laboratoire de Chimie Organique H\'et\'erocyclique
P\^ole de Comp\'etences Pharmacochimie
Universit\'e Mohammed V-Agdal
BP 1014 Avenue Ibn Batout
Rabat
Morocco
;
    'Zouihri, Hafid'
;
CNRST Division UATRS
Angle Allal Fassi/FAR
BP 8027 Hay Riad
10000 Rabat,
Morocco
;
    'Ng, Seik Weng'
;
Department of Chemistry
University of Malaya
50603 Kuala Lumpur
Malaysia
;
_publ_section_synopsis     .
data_I
_audit_creation_method     SHELXL-97
_chemical_name_systematic
;
1-Allyl-3-chloro-6-nitro-1<i>H</i>-indazole
;
_chemical_name_common     ?
_chemical_formula_moiety     'C10 H8 Cl N3 O2'
_chemical_formula_sum     'C10 H8 Cl N3 O2'
_chemical_formula_iupac     'C10 H8 Cl N3 O2'
_chemical_formula_weight     237.64
_chemical_melting_point     ?
_symmetry_cell_setting     Monoclinic
_symmetry_space_group_name_H-M     'P 21/n'
_symmetry_space_group_name_Hall     '-P 2yn'
loop_
    _symmetry_equiv_pos_as_xyz
    'x, y, z'
    '-x+1/2, y+1/2, -z+1/2'
    '-x, -y, -z'
    'x-1/2, -y-1/2, z-1/2'
_cell_length_a     7.68040(10)
_cell_length_b     9.9559(2)
_cell_length_c     28.4344(4)
_cell_angle_alpha     90
_cell_angle_beta     95.1440(10)
_cell_angle_gamma     90
_cell_volume     2165.49(6)
_cell_formula_units_Z     8
_cell_measurement_reflns_used     6549
_cell_measurement_theta_min     2.2
_cell_measurement_theta_max     29.5
_cell_measurement_temperature     295(2)
_exptl_crystal_description     Prism
_exptl_crystal_colour     Yellow
_exptl_crystal_size_max     0.4
_exptl_crystal_size_mid     0.3
_exptl_crystal_size_min     0.2
_exptl_crystal_density_diffrn     1.458
_exptl_crystal_density_meas     ?
_exptl_crystal_density_method     'not measured'
_exptl_crystal_F_000     976
_exptl_absorpt_coefficient_mu     0.341
_exptl_absorpt_correction_type     Multi-scan
_exptl_absorpt_process_details     '(SADABS; Sheldrick, 1996)'
_exptl_absorpt_correction_T_min     0.884
_exptl_absorpt_correction_T_max     0.934
_diffrn_ambient_temperature     295(2)
_diffrn_radiation_type     MoK\a
_diffrn_radiation_wavelength     0.71073
_diffrn_radiation_source     'fine-focus sealed tube'
_diffrn_radiation_monochromator     graphite
_diffrn_measurement_device_type     'Bruker APEX2'
_diffrn_measurement_method     '\f and \w'
_diffrn_detector_area_resol_mean     ?
_diffrn_reflns_number     19833
_diffrn_reflns_av_R_equivalents     0.032
_diffrn_reflns_av_sigmaI/netI     0.030
_diffrn_reflns_theta_min     1.4
_diffrn_reflns_theta_max     25.0
_diffrn_reflns_theta_full     25.0
_diffrn_measured_fraction_theta_max     0.994
_diffrn_measured_fraction_theta_full     0.994
_diffrn_reflns_limit_h_min     -9
_diffrn_reflns_limit_h_max     9
_diffrn_reflns_limit_k_min     -11
_diffrn_reflns_limit_k_max     11
_diffrn_reflns_limit_l_min     -33
_diffrn_reflns_limit_l_max     33
_diffrn_standards_number     0
_diffrn_standards_interval_count     0
_diffrn_standards_interval_time     0
_diffrn_standards_decay_%     0
_reflns_number_total     3777
_reflns_number_gt     2665
_reflns_threshold_expression     I>2\s(I)
_refine_ls_structure_factor_coef     Fsqd
_refine_ls_matrix_type     full
_refine_ls_R_factor_all     0.085
_refine_ls_R_factor_gt     0.056
_refine_ls_wR_factor_gt     0.157
_refine_ls_wR_factor_ref     0.185
_refine_ls_goodness_of_fit_ref     1.07
_refine_ls_restrained_S_all     1.07
_refine_ls_number_reflns     3777
_refine_ls_number_parameters     289
_refine_ls_number_restraints     0
_refine_ls_hydrogen_treatment     constr
_refine_ls_weighting_scheme     calc
_refine_ls_weighting_details
         'calc w=1/[\s^2^(Fo^2^)+(0.1031P)^2^+0.7179P] where P=(Fo^2^+2Fc^2^)/3'
_atom_sites_solution_hydrogens     geom
_atom_sites_solution_primary     direct
_atom_sites_solution_secondary     difmap
_refine_ls_shift/su_max     0.001
_refine_ls_shift/su_mean     0.001
_refine_diff_density_max     0.78
_refine_diff_density_min     -0.29
_refine_ls_extinction_method     none
_refine_ls_extinction_coef     ?
loop_
    _atom_type_symbol
    _atom_type_description
    _atom_type_scat_dispersion_real
    _atom_type_scat_dispersion_imag
    _atom_type_scat_source
    'C' 'C' 0.0033 0.0016
                         'International Tables Vol C Tables 4.2.6.8 and 6.1.1.4'
    'H' 'H' 0.0000 0.0000
                         'International Tables Vol C Tables 4.2.6.8 and 6.1.1.4'
    'N' 'N' 0.0061 0.0033
                         'International Tables Vol C Tables 4.2.6.8 and 6.1.1.4'
    'O' 'O' 0.0106 0.0060
                         'International Tables Vol C Tables 4.2.6.8 and 6.1.1.4'
    'Cl' 'Cl' 0.1484 0.1585
                         'International Tables Vol C Tables 4.2.6.8 and 6.1.1.4'
_computing_data_collection     'APEX2 (Bruker, 2005)'
_computing_cell_refinement     'SAINT (Bruker, 2005)'
_computing_data_reduction     'SAINT (Bruker, 2005)'
_computing_structure_solution     'SHELXS97 (Sheldrick, 2008)'
_computing_structure_refinement     'SHELXL97 (Sheldrick, 2008)'
_computing_molecular_graphics     'X-SEED (Barbour, 2001)'
_computing_publication_material     'publCIF (Westrip, 2009)'
loop_
    _atom_site_type_symbol
    _atom_site_label
    _atom_site_fract_x
    _atom_site_fract_y
    _atom_site_fract_z
    _atom_site_U_iso_or_equiv
    _atom_site_adp_type
    _atom_site_calc_flag
    _atom_site_refinement_flags
    _atom_site_occupancy
    _atom_site_disorder_assembly
    _atom_site_disorder_group
    Cl Cl1 0.30814(12) 0.06578(10) 0.03474(3) 0.0718(3) Uani d . 1 . .
    Cl Cl2 0.94159(18) 0.35838(12) 0.02733(4) 0.0958(4) Uani d . 1 . .
    O O1 0.6481(4) 0.0762(3) 0.28950(9) 0.0866(9) Uani d . 1 . .
    O O2 0.7296(4) 0.2788(3) 0.27899(9) 0.0867(9) Uani d . 1 . .
    O O3 1.2186(4) 0.2329(4) 0.28256(10) 0.1089(11) Uani d . 1 . .
    O O4 1.0809(4) 0.0460(3) 0.27538(10) 0.0928(9) Uani d . 1 . .
    N N1 0.5287(3) 0.3527(3) 0.10386(9) 0.0563(7) Uani d . 1 . .
    N N2 0.4505(4) 0.2960(3) 0.06380(9) 0.0606(8) Uani d . 1 . .
    N N3 0.6601(4) 0.1750(3) 0.26458(9) 0.0582(7) Uani d . 1 . .
    N N4 0.8630(3) 0.0501(3) 0.09910(10) 0.0529(7) Uani d . 1 . .
    N N5 0.8504(4) 0.1220(3) 0.05846(10) 0.0622(8) Uani d . 1 . .
    N N6 1.1300(4) 0.1509(4) 0.25934(11) 0.0659(8) Uani d . 1 . .
    C C1 0.4072(4) 0.1742(4) 0.07565(11) 0.0523(8) Uani d . 1 . .
    C C2 0.4547(3) 0.1450(3) 0.12352(11) 0.0451(7) Uani d . 1 . .
    C C3 0.4413(4) 0.0352(3) 0.15351(11) 0.0509(8) Uani d . 1 . .
    H H3 0.3882 -0.0441 0.1424 0.061 Uiso calc R 1 . .
    C C4 0.5079(4) 0.0470(3) 0.19951(11) 0.0510(8) Uani d . 1 . .
    H H4 0.5003 -0.0244 0.2203 0.061 Uiso calc R 1 . .
    C C5 0.5876(4) 0.1675(3) 0.21511(10) 0.0458(7) Uani d . 1 . .
    C C6 0.6039(4) 0.2781(3) 0.18747(10) 0.0447(7) Uani d . 1 . .
    H H6 0.6570 0.3568 0.1991 0.054 Uiso calc R 1 . .
    C C7 0.5353(4) 0.2648(3) 0.14059(11) 0.0447(7) Uani d . 1 . .
    C C8 0.6026(5) 0.4877(4) 0.10227(14) 0.0678(10) Uani d . 1 . .
    H H8A 0.6737 0.5039 0.1317 0.081 Uiso calc R 1 . .
    H H8B 0.6793 0.4909 0.0770 0.081 Uiso calc R 1 . .
    C C9 0.4777(6) 0.5939(5) 0.0952(2) 0.0994(15) Uani d . 1 . .
    H H9 0.4034 0.6041 0.1191 0.119 Uiso calc R 1 . .
    C C10 0.4537(7) 0.6752(5) 0.0618(2) 0.1091(18) Uani d . 1 . .
    H H10A 0.5232 0.6710 0.0366 0.131 Uiso calc R 1 . .
    H H10B 0.3663 0.7398 0.0620 0.131 Uiso calc R 1 . .
    C C11 0.9279(4) 0.2371(4) 0.06933(11) 0.0588(9) Uani d . 1 . .
    C C12 0.9941(4) 0.2448(3) 0.11660(11) 0.0488(8) Uani d . 1 . .
    C C13 1.0839(4) 0.3397(3) 0.14605(13) 0.0563(8) Uani d . 1 . .
    H H13 1.1130 0.4232 0.1343 0.068 Uiso calc R 1 . .
    C C14 1.1278(4) 0.3072(4) 0.19233(13) 0.0563(9) Uani d . 1 . .
    H H14 1.1885 0.3681 0.2124 0.068 Uiso calc R 1 . .
    C C15 1.0808(4) 0.1816(3) 0.20921(11) 0.0491(8) Uani d . 1 . .
    C C16 0.9938(3) 0.0852(3) 0.18217(11) 0.0453(7) Uani d . 1 . .
    H H16 0.9651 0.0023 0.1944 0.054 Uiso calc R 1 . .
    C C17 0.9510(3) 0.1194(3) 0.13522(11) 0.0435(7) Uani d . 1 . .
    C C18 0.8035(4) -0.0888(3) 0.09845(13) 0.0615(9) Uani d . 1 . .
    H H18A 0.6969 -0.0963 0.0776 0.074 Uiso calc R 1 . .
    H H18B 0.7766 -0.1142 0.1299 0.074 Uiso calc R 1 . .
    C C19 0.9352(5) -0.1820(4) 0.08251(14) 0.0701(10) Uani d . 1 . .
    H H19 0.9748 -0.1658 0.0531 0.084 Uiso calc R 1 . .
    C C20 0.9988(6) -0.2813(5) 0.1052(2) 0.1019(16) Uani d . 1 . .
    H H20A 0.9629 -0.3012 0.1348 0.122 Uiso calc R 1 . .
    H H20B 1.0817 -0.3350 0.0924 0.122 Uiso calc R 1 . .
loop_
    _atom_site_aniso_label
    _atom_site_aniso_U_11
    _atom_site_aniso_U_22
    _atom_site_aniso_U_33
    _atom_site_aniso_U_12
    _atom_site_aniso_U_13
    _atom_site_aniso_U_23
    Cl1 0.0785(6) 0.0739(7) 0.0602(6) -0.0018(5) -0.0089(4) -0.0182(4)
    Cl2 0.1491(11) 0.0756(9) 0.0649(6) 0.0153(7) 0.0215(6) 0.0187(5)
    O1 0.128(2) 0.072(2) 0.0577(15) 0.0029(16) -0.0050(15) 0.0184(15)
    O2 0.116(2) 0.081(2) 0.0593(16) -0.0218(17) -0.0108(15) -0.0064(14)
    O3 0.126(2) 0.121(3) 0.0733(19) -0.021(2) -0.0282(18) -0.0127(19)
    O4 0.133(3) 0.074(2) 0.0688(18) 0.0066(18) -0.0030(16) 0.0176(16)
    N1 0.0649(16) 0.0493(18) 0.0536(16) -0.0039(13) -0.0018(12) 0.0018(13)
    N2 0.0677(16) 0.063(2) 0.0494(16) 0.0022(14) -0.0031(13) -0.0010(14)
    N3 0.0651(16) 0.060(2) 0.0495(16) 0.0074(14) 0.0058(13) -0.0029(15)
    N4 0.0516(14) 0.0464(18) 0.0606(17) 0.0000(12) 0.0055(12) -0.0086(13)
    N5 0.0684(17) 0.062(2) 0.0560(17) 0.0127(15) 0.0025(13) -0.0061(15)
    N6 0.0645(17) 0.071(2) 0.0614(19) 0.0134(16) -0.0007(15) -0.0084(18)
    C1 0.0503(16) 0.053(2) 0.0530(19) 0.0056(14) 0.0033(14) -0.0088(16)
    C2 0.0388(14) 0.043(2) 0.0543(18) 0.0061(12) 0.0063(13) -0.0087(14)
    C3 0.0506(16) 0.041(2) 0.062(2) 0.0009(13) 0.0101(14) -0.0064(16)
    C4 0.0567(17) 0.042(2) 0.0556(19) 0.0068(14) 0.0119(15) 0.0031(15)
    C5 0.0443(15) 0.047(2) 0.0469(17) 0.0094(13) 0.0072(13) -0.0022(14)
    C6 0.0449(15) 0.0386(19) 0.0504(17) 0.0050(12) 0.0027(13) -0.0055(14)
    C7 0.0414(14) 0.0427(19) 0.0503(17) 0.0079(13) 0.0066(12) -0.0006(15)
    C8 0.078(2) 0.054(2) 0.069(2) -0.0089(19) -0.0050(18) 0.0130(18)
    C9 0.085(3) 0.078(3) 0.134(4) -0.011(2) 0.000(3) 0.021(3)
    C10 0.108(3) 0.080(4) 0.132(4) -0.019(3) -0.023(3) 0.046(3)
    C11 0.072(2) 0.050(2) 0.055(2) 0.0154(17) 0.0094(17) 0.0019(16)
    C12 0.0496(16) 0.040(2) 0.0581(18) 0.0094(13) 0.0139(14) -0.0024(15)
    C13 0.0630(19) 0.036(2) 0.072(2) -0.0020(14) 0.0176(17) -0.0019(16)
    C14 0.0510(16) 0.047(2) 0.072(2) -0.0019(14) 0.0107(15) -0.0194(17)
    C15 0.0446(15) 0.045(2) 0.0577(19) 0.0105(13) 0.0057(14) -0.0034(15)
    C16 0.0460(15) 0.0322(18) 0.0589(18) 0.0040(12) 0.0105(13) 0.0000(14)
    C17 0.0389(14) 0.0354(18) 0.0567(18) 0.0060(12) 0.0075(13) -0.0060(14)
    C18 0.0579(18) 0.050(2) 0.077(2) -0.0065(15) 0.0049(16) -0.0166(18)
    C19 0.085(2) 0.056(3) 0.072(2) 0.001(2) 0.0204(19) -0.002(2)
    C20 0.096(3) 0.082(4) 0.131(4) 0.013(3) 0.030(3) 0.027(3)
loop_
    _geom_bond_atom_site_label_1
    _geom_bond_atom_site_label_2
    _geom_bond_site_symmetry_2
    _geom_bond_distance
    _geom_bond_publ_flag
    Cl1 C1 . 1.714(3) ?
    Cl2 C11 . 1.708(4) ?
    O1 N3 . 1.221(4) ?
    O2 N3 . 1.218(4) ?
    O3 N6 . 1.219(4) ?
    O4 N6 . 1.213(4) ?
    N1 C7 . 1.360(4) ?
    N1 N2 . 1.362(4) ?
    N1 C8 . 1.461(4) ?
    N2 C1 . 1.309(5) ?
    N3 C5 . 1.468(4) ?
    N4 N5 . 1.356(4) ?
    N4 C17 . 1.365(4) ?
    N4 C18 . 1.456(4) ?
    N5 C11 . 1.316(5) ?
    N6 C15 . 1.474(4) ?
    C1 C2 . 1.408(4) ?
    C2 C3 . 1.396(4) ?
    C2 C7 . 1.410(4) ?
    C3 C4 . 1.366(4) ?
    C3 H3 . 0.9300 ?
    C4 C5 . 1.401(4) ?
    C4 H4 . 0.9300 ?
    C5 C6 . 1.365(4) ?
    C6 C7 . 1.395(4) ?
    C6 H6 . 0.9300 ?
    C8 C9 . 1.430(6) ?
    C8 H8A . 0.9700 ?
    C8 H8B . 0.9700 ?
    C9 C10 . 1.250(6) ?
    C9 H9 . 0.9300 ?
    C10 H10A . 0.9300 ?
    C10 H10B . 0.9300 ?
    C11 C12 . 1.396(4) ?
    C12 C13 . 1.402(5) ?
    C12 C17 . 1.408(4) ?
    C13 C14 . 1.368(5) ?
    C13 H13 . 0.9300 ?
    C14 C15 . 1.398(5) ?
    C14 H14 . 0.9300 ?
    C15 C16 . 1.367(4) ?
    C16 C17 . 1.388(4) ?
    C16 H16 . 0.9300 ?
    C18 C19 . 1.474(5) ?
    C18 H18A . 0.9700 ?
    C18 H18B . 0.9700 ?
    C19 C20 . 1.255(6) ?
    C19 H19 . 0.9300 ?
    C20 H20A . 0.9300 ?
    C20 H20B . 0.9300 ?
loop_
    _geom_angle_atom_site_label_1
    _geom_angle_atom_site_label_2
    _geom_angle_atom_site_label_3
    _geom_angle_site_symmetry_1
    _geom_angle_site_symmetry_3
    _geom_angle
    _geom_angle_publ_flag
    C7 N1 N2 . . 111.0(3) ?
    C7 N1 C8 . . 128.9(3) ?
    N2 N1 C8 . . 119.9(3) ?
    C1 N2 N1 . . 105.8(3) ?
    O2 N3 O1 . . 122.8(3) ?
    O2 N3 C5 . . 118.9(3) ?
    O1 N3 C5 . . 118.3(3) ?
    N5 N4 C17 . . 111.6(3) ?
    N5 N4 C18 . . 119.5(3) ?
    C17 N4 C18 . . 128.6(3) ?
    C11 N5 N4 . . 105.3(3) ?
    O4 N6 O3 . . 123.4(4) ?
    O4 N6 C15 . . 118.8(3) ?
    O3 N6 C15 . . 117.8(4) ?
    N2 C1 C2 . . 113.0(3) ?
    N2 C1 Cl1 . . 121.1(3) ?
    C2 C1 Cl1 . . 125.9(3) ?
    C3 C2 C1 . . 136.5(3) ?
    C3 C2 C7 . . 120.4(3) ?
    C1 C2 C7 . . 103.1(3) ?
    C4 C3 C2 . . 118.4(3) ?
    C4 C3 H3 . . 120.8 ?
    C2 C3 H3 . . 120.8 ?
    C3 C4 C5 . . 119.5(3) ?
    C3 C4 H4 . . 120.3 ?
    C5 C4 H4 . . 120.3 ?
    C6 C5 C4 . . 124.7(3) ?
    C6 C5 N3 . . 117.7(3) ?
    C4 C5 N3 . . 117.7(3) ?
    C5 C6 C7 . . 115.3(3) ?
    C5 C6 H6 . . 122.4 ?
    C7 C6 H6 . . 122.4 ?
    N1 C7 C6 . . 131.1(3) ?
    N1 C7 C2 . . 107.2(3) ?
    C6 C7 C2 . . 121.8(3) ?
    C9 C8 N1 . . 115.3(3) ?
    C9 C8 H8A . . 108.5 ?
    N1 C8 H8A . . 108.5 ?
    C9 C8 H8B . . 108.5 ?
    N1 C8 H8B . . 108.5 ?
    H8A C8 H8B . . 107.5 ?
    C10 C9 C8 . . 129.6(6) ?
    C10 C9 H9 . . 115.2 ?
    C8 C9 H9 . . 115.2 ?
    C9 C10 H10A . . 120.0 ?
    C9 C10 H10B . . 120.0 ?
    H10A C10 H10B . . 120.0 ?
    N5 C11 C12 . . 113.1(3) ?
    N5 C11 Cl2 . . 120.4(3) ?
    C12 C11 Cl2 . . 126.5(3) ?
    C11 C12 C13 . . 136.8(3) ?
    C11 C12 C17 . . 103.6(3) ?
    C13 C12 C17 . . 119.5(3) ?
    C14 C13 C12 . . 118.7(3) ?
    C14 C13 H13 . . 120.6 ?
    C12 C13 H13 . . 120.6 ?
    C13 C14 C15 . . 119.6(3) ?
    C13 C14 H14 . . 120.2 ?
    C15 C14 H14 . . 120.2 ?
    C16 C15 C14 . . 124.3(3) ?
    C16 C15 N6 . . 117.9(3) ?
    C14 C15 N6 . . 117.8(3) ?
    C15 C16 C17 . . 115.5(3) ?
    C15 C16 H16 . . 122.2 ?
    C17 C16 H16 . . 122.2 ?
    N4 C17 C16 . . 131.2(3) ?
    N4 C17 C12 . . 106.4(3) ?
    C16 C17 C12 . . 122.4(3) ?
    N4 C18 C19 . . 112.2(3) ?
    N4 C18 H18A . . 109.2 ?
    C19 C18 H18A . . 109.2 ?
    N4 C18 H18B . . 109.2 ?
    C19 C18 H18B . . 109.2 ?
    H18A C18 H18B . . 107.9 ?
    C20 C19 C18 . . 125.7(4) ?
    C20 C19 H19 . . 117.1 ?
    C18 C19 H19 . . 117.1 ?
    C19 C20 H20A . . 120.0 ?
    C19 C20 H20B . . 120.0 ?
    H20A C20 H20B . . 120.0 ?
loop_
    _geom_torsion_atom_site_label_1
    _geom_torsion_atom_site_label_2
    _geom_torsion_atom_site_label_3
    _geom_torsion_atom_site_label_4
    _geom_torsion_site_symmetry_1
    _geom_torsion_site_symmetry_2
    _geom_torsion_site_symmetry_3
    _geom_torsion_site_symmetry_4
    _geom_torsion
    _geom_torsion_publ_flag
    C7 N1 N2 C1 . . . . 0.7(3) ?
    C8 N1 N2 C1 . . . . 176.4(3) ?
    C17 N4 N5 C11 . . . . -1.0(3) ?
    C18 N4 N5 C11 . . . . -174.4(3) ?
    N1 N2 C1 C2 . . . . -0.2(4) ?
    N1 N2 C1 Cl1 . . . . -178.6(2) ?
    N2 C1 C2 C3 . . . . -179.7(3) ?
    Cl1 C1 C2 C3 . . . . -1.4(5) ?
    N2 C1 C2 C7 . . . . -0.3(3) ?
    Cl1 C1 C2 C7 . . . . 178.1(2) ?
    C1 C2 C3 C4 . . . . 179.3(3) ?
    C7 C2 C3 C4 . . . . 0.0(4) ?
    C2 C3 C4 C5 . . . . -0.3(4) ?
    C3 C4 C5 C6 . . . . 0.5(4) ?
    C3 C4 C5 N3 . . . . -179.0(3) ?
    O2 N3 C5 C6 . . . . 0.7(4) ?
    O1 N3 C5 C6 . . . . -179.1(3) ?
    O2 N3 C5 C4 . . . . -179.8(3) ?
    O1 N3 C5 C4 . . . . 0.4(4) ?
    C4 C5 C6 C7 . . . . -0.5(4) ?
    N3 C5 C6 C7 . . . . 179.0(2) ?
    N2 N1 C7 C6 . . . . 179.3(3) ?
    C8 N1 C7 C6 . . . . 4.0(5) ?
    N2 N1 C7 C2 . . . . -0.8(3) ?
    C8 N1 C7 C2 . . . . -176.1(3) ?
    C5 C6 C7 N1 . . . . -180.0(3) ?
    C5 C6 C7 C2 . . . . 0.2(4) ?
    C3 C2 C7 N1 . . . . -179.8(3) ?
    C1 C2 C7 N1 . . . . 0.7(3) ?
    C3 C2 C7 C6 . . . . 0.1(4) ?
    C1 C2 C7 C6 . . . . -179.5(3) ?
    C7 N1 C8 C9 . . . . -114.7(4) ?
    N2 N1 C8 C9 . . . . 70.4(5) ?
    N1 C8 C9 C10 . . . . -116.9(5) ?
    N4 N5 C11 C12 . . . . 0.3(4) ?
    N4 N5 C11 Cl2 . . . . 179.8(2) ?
    N5 C11 C12 C13 . . . . -179.6(3) ?
    Cl2 C11 C12 C13 . . . . 0.9(6) ?
    N5 C11 C12 C17 . . . . 0.4(3) ?
    Cl2 C11 C12 C17 . . . . -179.0(2) ?
    C11 C12 C13 C14 . . . . -179.7(3) ?
    C17 C12 C13 C14 . . . . 0.2(4) ?
    C12 C13 C14 C15 . . . . -0.7(4) ?
    C13 C14 C15 C16 . . . . 0.9(5) ?
    C13 C14 C15 N6 . . . . -179.7(3) ?
    O4 N6 C15 C16 . . . . -5.2(4) ?
    O3 N6 C15 C16 . . . . 174.8(3) ?
    O4 N6 C15 C14 . . . . 175.4(3) ?
    O3 N6 C15 C14 . . . . -4.6(4) ?
    C14 C15 C16 C17 . . . . -0.5(4) ?
    N6 C15 C16 C17 . . . . -179.9(2) ?
    N5 N4 C17 C16 . . . . -180.0(3) ?
    C18 N4 C17 C16 . . . . -7.3(5) ?
    N5 N4 C17 C12 . . . . 1.3(3) ?
    C18 N4 C17 C12 . . . . 174.0(3) ?
    C15 C16 C17 N4 . . . . -178.6(3) ?
    C15 C16 C17 C12 . . . . 0.0(4) ?
    C11 C12 C17 N4 . . . . -1.0(3) ?
    C13 C12 C17 N4 . . . . 179.0(3) ?
    C11 C12 C17 C16 . . . . -179.9(3) ?
    C13 C12 C17 C16 . . . . 0.2(4) ?
    N5 N4 C18 C19 . . . . 81.6(4) ?
    C17 N4 C18 C19 . . . . -90.5(4) ?
    N4 C18 C19 C20 . . . . 123.4(5) ?
