# Supplementary material for: 1-Allyl-3-chloro-6-nitro-1H-indazole
Source: Acta Crystallogr Sect E Struct Rep Online. 2009 Sep 5;65(Pt 10):o2320. doi: 10.1107/S1600536809034138 (PMC2970361; doi:10.1107/S1600536809034138)
Supplement: Supplementary file 2 [file e-65-o2320-Isup2.hkl]

# 
# h,k,l, Fc-squared, Fo-squared, sigma(Fo-squared) and status flag 
# 
data_I
_shelx_title '  P21/n' 
_shelx_refln_list_code          4 
_shelx_F_calc_maximum      264.50 
_exptl_crystal_F_000       976.00 
_reflns_d_resolution_high  0.8409 
 
loop_ 
 _symmetry_equiv_pos_as_xyz 
 'x, y, z' 
 '-x+1/2, y+1/2, -z+1/2' 
 '-x, -y, -z' 
 'x-1/2, -y-1/2, z-1/2' 
 
_cell_length_a     7.6804 
_cell_length_b     9.9559 
_cell_length_c    28.4344 
_cell_angle_alpha  90.000 
_cell_angle_beta   95.144 
_cell_angle_gamma  90.000 
 
_shelx_F_squared_multiplier     1.000 
 
loop_ 
 _refln_index_h 
 _refln_index_k 
 _refln_index_l 
 _refln_F_squared_calc 
 _refln_F_squared_meas 
 _refln_F_squared_sigma 
 _refln_observed_status 
   2   0   0    33580.68    36288.86    306.17 o 
   4   0   0       21.75       26.20      3.02 o 
   6   0   0        1.30        4.05      5.89 o 
   8   0   0       37.04       36.43     13.22 o 
   1   1   0      552.06      639.01      4.72 o 
   2   1   0     4585.86     4748.28     32.30 o 
   3   1   0      322.89      393.29      6.14 o 
   4   1   0      128.38      134.12      4.40 o 
   5   1   0      118.44      128.17      5.10 o 
   6   1   0      127.03      138.12      7.37 o 
   7   1   0       87.64       81.97      7.79 o 
   8   1   0       23.91       23.24      6.63 o 
   9   1   0        4.22        4.71      8.86 o 
   0   2   0    11032.32    12057.49    206.04 o 
   1   2   0     3605.51     3603.65     28.08 o 
   2   2   0     2729.23     2832.75     19.00 o 
   3   2   0      254.23      207.85      5.32 o 
   4   2   0      132.27      123.71      4.40 o 
   5   2   0     1155.62     1158.63     14.08 o 
   6   2   0      331.81      342.72      8.24 o 
   7   2   0       59.20       47.87      5.56 o 
   8   2   0        3.02        3.93      5.15 o 
   1   3   0        4.52        5.72      1.89 o 
   2   3   0     1769.51     2080.57     15.64 o 
   3   3   0      343.04      334.93      5.53 o 
   4   3   0      286.52      224.73      4.95 o 
   5   3   0      588.06      583.59      8.06 o 
   6   3   0       78.60       89.63      4.62 o 
   7   3   0        1.15        0.92      2.60 o 
   8   3   0        4.91        3.81      3.77 o 
   0   4   0     1346.54     1407.20     21.20 o 
   1   4   0       76.84       83.20      4.68 o 
   2   4   0      478.39      422.03      7.22 o 
   3   4   0      497.57      552.95      7.61 o 
   4   4   0      115.83      117.51      4.67 o 
   5   4   0       71.05       85.18      4.49 o 
   6   4   0       11.29       14.39      3.04 o 
   7   4   0       35.76       35.15      3.72 o 
   8   4   0       31.22       36.10      5.47 o 
   1   5   0       62.94       76.45      5.73 o 
   2   5   0      151.78      152.21      5.93 o 
   3   5   0       54.59       45.14      3.81 o 
   4   5   0      214.08      191.97      5.88 o 
   5   5   0       33.61       30.20      3.68 o 
   6   5   0        1.00        3.11      3.09 o 
   7   5   0       99.58       97.17      7.44 o 
   8   5   0        2.06        2.28      4.16 o 
   0   6   0        4.91       -0.37      4.49 o 
   2   6   0      976.38      947.64     18.24 o 
   3   6   0      105.07      109.63      6.28 o 
   4   6   0      810.31      744.75     12.63 o 
   5   6   0       16.86       16.69      3.82 o 
   6   6   0      400.84      389.27     10.65 o 
   7   6   0        1.86        1.08      4.85 o 
   1   7   0      430.54      463.82     16.11 o 
   2   7   0      335.77      323.53     14.35 o 
   3   7   0      394.87      433.66     13.66 o 
   4   7   0      176.41      187.95      7.74 o 
   5   7   0      107.79       95.40      6.24 o 
   6   7   0        5.82        2.96      4.96 o 
   7   7   0       40.07       35.52      6.18 o 
   0   8   0      279.77      354.40     30.21 o 
   1   8   0        4.68        4.59      9.48 o 
   2   8   0      240.85      223.41     27.50 o 
   3   8   0      427.10      404.79     26.57 o 
   4   8   0      162.95      142.87      9.05 o 
   5   8   0       71.35      110.71     13.37 o 
   6   8   0        0.05       -2.57      5.97 o 
   1   9   0      621.41      615.74     30.21 o 
   2   9   0      189.49      204.02     19.81 o 
   3   9   0       35.17       75.64     12.50 o 
   4   9   0       49.73       75.64     11.75 o 
   5   9   0        0.31        2.11      8.65 o 
   0  10   0      414.19      360.55     35.24 o 
   1  10   0        0.43       17.13     12.59 o 
   2  10   0      133.44       98.38     17.74 o 
   3  10   0       26.06       29.41     11.99 o 
   4  10   0       10.54        9.03     11.33 o 
   1  11   0       10.68       19.46     15.87 o 
   2  11   0        0.72       13.34     30.58 o 
   3  11   0      103.90      193.31     40.01 o 
  -9   0   1        4.79      -12.48      8.54 o 
  -7   0   1       12.17       11.35      7.80 o 
  -5   0   1       91.62       78.85      7.00 o 
  -3   0   1      183.14      141.55      8.86 o 
   1   0   1     1904.29     1745.60     26.13 o 
   3   0   1       65.98       86.92      4.44 o 
   5   0   1      478.75      476.91     11.42 o 
   7   0   1      258.14      252.15     15.28 o 
   9   0   1       20.40       11.47      5.63 o 
  -9   1   1       57.93       24.79     15.15 o 
  -8   1   1       60.01       65.94      8.19 o 
  -7   1   1       48.42       42.14      5.92 o 
  -6   1   1        2.83        5.00      3.98 o 
  -5   1   1        1.40        0.98      2.79 o 
  -4   1   1       19.27       35.70      2.62 o 
  -3   1   1      899.02      931.87     11.09 o 
  -2   1   1     6592.38     6943.73     53.12 o 
  -1   1   1      197.31      203.64      2.68 o 
   0   1   1     2227.68        0.00      0.30 o 
   1   1   1        0.52       -1.01      0.67 o 
   2   1   1     3264.01     3432.80     21.04 o 
   3   1   1     1309.27     1286.20     11.37 o 
   4   1   1       15.72       15.60      2.20 o 
   5   1   1      231.85      241.45      6.02 o 
   6   1   1      381.16      396.30      9.14 o 
   7   1   1        6.43        9.39      5.33 o 
   8   1   1       20.72       26.37      7.02 o 
   9   1   1       11.77       12.12      5.98 o 
  -8   2   1       20.42       21.38      5.24 o 
  -7   2   1       46.00       61.60      6.50 o 
  -6   2   1       69.15       78.05      4.70 o 
  -5   2   1       28.24       33.83      3.45 o 
  -4   2   1      668.17      650.13      9.18 o 
  -3   2   1       93.01       75.85      3.58 o 
  -2   2   1     9830.05    10816.03     56.68 o 
  -1   2   1     2215.31     2453.68     18.49 o 
   0   2   1    16347.48    16848.12    202.33 o 
   1   2   1     1291.02     1399.21     10.22 o 
   2   2   1      449.58      477.41      5.31 o 
   3   2   1       13.28       18.74      1.62 o 
   4   2   1        7.79        6.71      2.38 o 
   5   2   1      595.27      553.04      8.88 o 
   6   2   1        3.03        3.65      3.09 o 
   7   2   1        0.08       10.02      2.85 o 
   8   2   1       27.77       22.35      2.99 o 
  -8   3   1        6.07        4.56      3.46 o 
  -7   3   1        5.36        3.43      2.75 o 
  -6   3   1      151.09      141.17      5.90 o 
  -5   3   1       56.90       79.93      3.71 o 
  -4   3   1      565.68      540.58      7.02 o 
  -3   3   1     2921.48     2833.40     19.08 o 
  -2   3   1      501.60      489.93      5.79 o 
  -1   3   1        2.93        2.54      1.91 o 
   0   3   1     4654.63     4655.71     36.96 o 
   1   3   1     3703.59     3972.45     30.98 o 
   2   3   1     2288.62     2271.03     16.96 o 
   3   3   1      128.96       95.83      3.70 o 
   4   3   1       50.72       46.18      2.95 o 
   5   3   1      128.06      117.65      4.33 o 
   6   3   1        0.77       -1.52      2.41 o 
   7   3   1       64.29       65.29      4.07 o 
   8   3   1        4.31        6.80      3.92 o 
  -8   4   1       27.61       19.75      4.75 o 
  -7   4   1       83.45       94.52      5.26 o 
  -6   4   1      175.10      169.58      5.38 o 
  -5   4   1       51.14       52.26      3.64 o 
  -4   4   1       20.70       18.64      2.68 o 
  -3   4   1       39.75       31.75      2.61 o 
  -2   4   1     3212.20     3419.81     30.28 o 
  -1   4   1      800.57      860.31     15.98 o 
   0   4   1     3522.39     3947.66     31.06 o 
   1   4   1      934.27      998.67     11.54 o 
   2   4   1      114.98       83.84      3.94 o 
   3   4   1      494.67      529.13      7.68 o 
   4   4   1      370.10      424.17      7.41 o 
   5   4   1       78.15       82.79      4.29 o 
   6   4   1        1.54       -1.18      2.68 o 
   7   4   1        1.85        3.65      3.20 o 
   8   4   1        8.81       11.26      3.89 o 
  -8   5   1       10.61        5.81      5.10 o 
  -7   5   1       26.68       30.15      4.79 o 
  -6   5   1        0.00        1.14      3.29 o 
  -5   5   1        0.50       -0.35      2.88 o 
  -4   5   1       23.64       19.67      3.14 o 
  -3   5   1      243.72      257.36      6.70 o 
  -2   5   1       16.27       19.60      3.29 o 
  -1   5   1      731.49      617.94     18.09 o 
   0   5   1     1582.16     1762.65     17.34 o 
   1   5   1      214.65      212.11      8.09 o 
   2   5   1      434.81      380.90      8.29 o 
   3   5   1       50.01       60.72      3.80 o 
   4   5   1       25.11       27.18      3.46 o 
   5   5   1       10.78       13.22      3.46 o 
   6   5   1      170.66      168.67      6.16 o 
   7   5   1       89.25       85.92      7.80 o 
   8   5   1        0.72        0.41      4.05 o 
  -7   6   1        8.11        9.63      4.57 o 
  -6   6   1        3.64       12.72      4.91 o 
  -5   6   1       38.75       47.92      4.94 o 
  -4   6   1        0.17        4.68      3.61 o 
  -3   6   1        4.76        9.50      3.50 o 
  -2   6   1      656.14      703.35     18.06 o 
  -1   6   1       26.10       26.26      5.59 o 
   0   6   1      171.37      165.35     11.70 o 
   2   6   1      137.21      128.66      6.79 o 
   3   6   1      645.93      606.22     11.45 o 
   4   6   1      107.71      102.35      8.40 o 
   5   6   1       10.91       17.65      3.91 o 
   6   6   1       28.62       34.57      5.24 o 
   7   6   1        9.68        2.00      4.46 o 
  -7   7   1       24.11       15.91      5.69 o 
  -6   7   1       39.14       40.94      6.22 o 
  -5   7   1      387.49      350.96      9.84 o 
  -4   7   1       61.62       52.97      5.17 o 
  -3   7   1      749.75      679.93     14.76 o 
  -2   7   1      113.58      136.90      9.16 o 
  -1   7   1      540.12      546.48     18.75 o 
   0   7   1     1014.45      907.32     21.42 o 
   1   7   1       13.75       11.87      5.55 o 
   2   7   1        8.89       26.29      6.43 o 
   3   7   1       20.52       33.95      5.20 o 
   4   7   1       31.63       31.09      4.77 o 
   5   7   1        0.49        4.46      4.27 o 
   6   7   1        4.00        3.03      5.34 o 
   7   7   1        9.76        1.89      4.98 o 
  -6   8   1       15.06       29.71      8.84 o 
  -5   8   1        0.12        6.56      5.96 o 
  -4   8   1       74.05       93.57      7.96 o 
  -3   8   1       96.89       85.53      9.58 o 
  -2   8   1        1.65        9.64      9.68 o 
  -1   8   1      115.83      169.03     17.54 o 
   0   8   1      276.15      256.47     19.88 o 
   1   8   1      350.72      419.18     33.46 o 
   2   8   1        6.90       12.59     12.81 o 
   3   8   1      111.68      163.31     20.80 o 
   4   8   1       44.04       42.62      5.63 o 
   5   8   1      189.92      187.86      8.95 o 
   6   8   1       17.17       11.18      6.52 o 
  -5   9   1        4.69        4.05      7.72 o 
  -4   9   1       17.06       18.72      9.52 o 
  -3   9   1        4.58        5.43      9.02 o 
  -2   9   1      111.74      122.33     16.96 o 
  -1   9   1      188.45      199.43     20.14 o 
   0   9   1      126.75      172.83     19.31 o 
   1   9   1      396.04      422.86     25.36 o 
   2   9   1      157.20      150.38     17.50 o 
   3   9   1      395.98      375.93     19.88 o 
   4   9   1       18.15       11.65      8.74 o 
   5   9   1        4.77        1.48     10.65 o 
  -4  10   1       72.11       88.35     12.72 o 
  -3  10   1        1.72       13.12     10.84 o 
  -2  10   1        8.55       20.55     12.93 o 
  -1  10   1       31.22       60.94     15.62 o 
   0  10   1       89.56      135.93     18.82 o 
   1  10   1        0.99       -3.55     12.04 o 
   2  10   1        1.22       -6.24     11.54 o 
   3  10   1        4.28       13.18     15.83 o 
   4  10   1        8.92       41.83     18.43 o 
  -3  11   1       15.95       36.46     23.31 o 
  -2  11   1       72.45      111.26     28.69 o 
  -1  11   1       22.49       19.31     15.49 o 
   0  11   1        3.38       -4.79     15.70 o 
   1  11   1       26.85       24.81     30.69 o 
   2  11   1       12.10       26.20     15.31 o 
   3  11   1        1.09       34.89     12.29 o 
  -8   0   2      343.69      332.33     18.36 o 
  -6   0   2      323.60      306.00     13.04 o 
  -4   0   2      282.57      241.61     12.98 o 
  -2   0   2     3852.90     3815.39     50.55 o 
   0   0   2     1131.05       -0.18      0.22 o 
   2   0   2    16425.86    17946.99    243.36 o 
   4   0   2      447.24      384.38      9.84 o 
   6   0   2      931.00      855.17     17.06 o 
   8   0   2       14.26       44.91     10.43 o 
  -9   1   2       14.92       21.20      9.21 o 
  -8   1   2       32.38       36.31      9.34 o 
  -7   1   2       88.00       70.64      6.70 o 
  -6   1   2       77.96       70.55      6.93 o 
  -5   1   2        1.44       -0.02      2.59 o 
  -4   1   2       46.06       39.93      3.44 o 
  -3   1   2       25.37       35.25      2.54 o 
  -2   1   2    68052.51    72292.01    584.62 o 
  -1   1   2      222.12      185.72      3.23 o 
   0   1   2    22741.95    15375.71    256.90 o 
   1   1   2        1.66        1.15      0.64 o 
   2   1   2     4339.49     4458.78     23.21 o 
   3   1   2       41.39       47.15      2.66 o 
   4   1   2      182.28      196.21      5.06 o 
   5   1   2      144.14      149.40      4.91 o 
   6   1   2       21.96       14.09      3.80 o 
   7   1   2       59.35       80.40      6.35 o 
   8   1   2       11.35        7.59      2.74 o 
   9   1   2        4.66        4.40      4.53 o 
  -8   2   2        3.85       -4.58      4.47 o 
  -7   2   2       11.85       14.90      5.33 o 
  -6   2   2        6.06        4.87      3.61 o 
  -5   2   2       28.21       22.79      3.04 o 
  -4   2   2       39.02       42.96      5.56 o 
  -3   2   2      225.16      204.09      4.73 o 
  -2   2   2    18228.67    19358.85    107.99 o 
  -1   2   2     6657.67     6772.21     47.53 o 
   1   2   2      713.51      630.81      6.22 o 
   2   2   2     6899.38     7279.59     39.97 o 
   3   2   2      483.74      459.68      5.60 o 
   4   2   2      369.44      413.07      5.21 o 
   5   2   2       94.16      107.63      3.73 o 
   6   2   2        0.10       -0.99      2.02 o 
   7   2   2      455.59      443.80      6.60 o 
   8   2   2        1.41        1.27      3.59 o 
  -8   3   2        0.47        5.49      8.76 o 
  -7   3   2        4.60        7.01      4.11 o 
  -6   3   2       26.65       32.11      3.68 o 
  -5   3   2       25.81       22.77      3.50 o 
  -4   3   2      222.52      239.54      6.32 o 
  -3   3   2      508.55      557.97      7.03 o 
  -2   3   2      652.88      676.14      7.26 o 
  -1   3   2     1690.84     1771.86     19.26 o 
   0   3   2      723.96      783.72     10.20 o 
   1   3   2      738.52      692.40      8.98 o 
   2   3   2     1595.51     1665.67     16.02 o 
   3   3   2       32.55       42.56      2.75 o 
   4   3   2      620.77      614.32      8.06 o 
   5   3   2       58.97       59.87      3.59 o 
   6   3   2       18.10       12.64      3.00 o 
   7   3   2        0.16        2.26      2.85 o 
   8   3   2       11.85        8.52      3.47 o 
  -8   4   2       16.95       16.75      4.66 o 
  -7   4   2        3.34        5.07      3.07 o 
  -6   4   2       24.62       25.07      3.12 o 
  -5   4   2      349.42      337.11      6.71 o 
  -4   4   2      117.39      104.28      4.27 o 
  -3   4   2      452.74      443.14      6.50 o 
  -2   4   2      478.34      496.34      8.12 o 
  -1   4   2     1011.59     1085.14     15.90 o 
   0   4   2     2961.59     3071.21     25.63 o 
   1   4   2      941.98      935.20     11.19 o 
   2   4   2      663.55      688.42      8.90 o 
   3   4   2     2635.55     2851.82     22.09 o 
   4   4   2      381.55      390.17      7.35 o 
   5   4   2      440.52      460.57      7.98 o 
   6   4   2        6.28        0.45      2.80 o 
   7   4   2       98.70       88.54      5.04 o 
   8   4   2       11.87        4.50      3.63 o 
  -8   5   2       23.35       29.15      6.07 o 
  -7   5   2        5.97        2.82      3.94 o 
  -6   5   2      364.14      307.30      9.08 o 
  -5   5   2       30.07       26.67      3.48 o 
  -4   5   2      256.61      263.23      7.14 o 
  -3   5   2      241.69      239.35      6.46 o 
  -2   5   2       56.26       69.78      5.59 o 
  -1   5   2      687.99      708.37     16.06 o 
   0   5   2        6.17        8.31      2.61 o 
   1   5   2      181.19      170.40      6.98 o 
   2   5   2       12.43       10.33      3.25 o 
   3   5   2        1.76        4.83      3.12 o 
   4   5   2      419.06      422.63      8.37 o 
   5   5   2       17.50       17.39      3.42 o 
   6   5   2        0.06       -1.28      3.25 o 
   7   5   2        0.51        7.91      4.24 o 
   8   5   2        8.89        7.72      4.42 o 
  -7   6   2        0.24       -1.63      4.16 o 
  -6   6   2        8.69       12.01      4.82 o 
  -5   6   2      143.69      160.30      7.01 o 
  -4   6   2        2.97        2.25      3.25 o 
  -3   6   2      318.90      285.92      8.71 o 
  -2   6   2     1463.06     1484.74     23.16 o 
  -1   6   2       96.36       56.92     10.30 o 
   0   6   2        8.30        9.67      3.76 o 
   1   6   2       21.33        5.01      3.58 o 
   2   6   2        0.12       -0.08      3.38 o 
   3   6   2      167.61      174.70      7.65 o 
   4   6   2      431.88      457.03      9.87 o 
   5   6   2      636.34      591.47     10.59 o 
   6   6   2       10.57       20.19      7.03 o 
   7   6   2        6.80       16.73      4.85 o 
  -7   7   2        0.06       -2.60      4.80 o 
  -6   7   2       72.46       57.95      6.70 o 
  -5   7   2      212.24      211.28      8.24 o 
  -4   7   2      131.04      125.18      9.02 o 
  -3   7   2        4.47       16.45      5.07 o 
  -2   7   2       35.64       23.70      5.64 o 
  -1   7   2        6.08        8.74      4.12 o 
   0   7   2      124.39      128.89     11.52 o 
   1   7   2      163.84      185.46     11.86 o 
   2   7   2      802.92      800.48     20.98 o 
   3   7   2      308.41      335.61     10.21 o 
   4   7   2      137.89      115.35      6.64 o 
   5   7   2        3.08       -1.31      3.95 o 
   6   7   2        1.97       -3.80      4.21 o 
   7   7   2       24.95       19.85      5.52 o 
  -6   8   2        0.25        6.46      6.79 o 
  -5   8   2        2.61       -3.66      5.45 o 
  -4   8   2      108.74       97.74      8.67 o 
  -3   8   2      527.78      500.96     15.26 o 
  -2   8   2      419.76      406.88     22.63 o 
  -1   8   2     1103.92     1051.29     39.46 o 
   0   8   2      133.24      136.52     21.77 o 
   1   8   2      352.00      369.88     32.43 o 
   2   8   2       98.22      103.35     18.88 o 
   3   8   2       41.00       51.37     12.55 o 
   4   8   2        0.67        8.62      4.79 o 
   5   8   2      131.75      135.96     11.37 o 
   6   8   2        0.94       -0.43      6.23 o 
  -5   9   2        8.98       10.04     10.25 o 
  -4   9   2      177.59      222.84     21.20 o 
  -3   9   2        3.88        7.69      7.64 o 
  -2   9   2      218.14      284.84     21.71 o 
  -1   9   2       30.58       58.09     14.41 o 
   0   9   2      656.53      689.72     29.99 o 
   1   9   2        0.67       18.54     13.70 o 
   2   9   2      271.73      303.17     30.43 o 
   3   9   2      126.93      177.02     19.53 o 
   4   9   2        0.60        2.55      8.09 o 
   5   9   2       14.77       29.52     14.06 o 
  -4  10   2        0.02       35.26     38.87 o 
  -3  10   2        2.22       17.67      8.77 o 
  -2  10   2       36.52       73.76     15.51 o 
  -1  10   2      830.42      835.26     34.05 o 
   0  10   2       17.25       19.97     19.06 o 
   1  10   2        9.89      -11.54     11.35 o 
   2  10   2        7.75        9.07     13.34 o 
   3  10   2       28.71       59.00     12.57 o 
   4  10   2        5.52        2.17     11.80 o 
  -3  11   2       50.08       95.68     16.68 o 
  -2  11   2      131.87      258.57     37.79 o 
  -1  11   2        4.26        0.31     14.63 o 
   0  11   2       33.38       55.31     24.25 o 
   1  11   2       24.95       89.02     22.73 o 
   2  11   2        6.20       14.96     15.30 o 
   3  11   2        5.23       36.41     15.97 o 
  -9   0   3       49.95       49.68     11.49 o 
  -7   0   3        0.28       -1.99      6.77 o 
  -5   0   3      432.99      446.73     18.80 o 
  -3   0   3      121.14      126.61      8.91 o 
  -1   0   3        1.39       -1.39      0.92 o 
   1   0   3     3268.99     2908.66     18.25 o 
   3   0   3     7468.54     7567.09    112.39 o 
   5   0   3      648.52      622.08     14.01 o 
   7   0   3       37.62       42.31      5.07 o 
  -9   1   3        0.47       11.37      7.66 o 
  -8   1   3        0.04       -4.34      8.31 o 
  -7   1   3        1.76        2.25      4.38 o 
  -6   1   3       28.54       23.95      5.56 o 
  -5   1   3       59.96       64.50      4.15 o 
  -4   1   3      405.50      497.07      7.97 o 
  -3   1   3        7.64       13.13      2.65 o 
  -2   1   3    51843.60    54354.14    539.01 o 
  -1   1   3        0.06        2.13      0.75 o 
   0   1   3       91.44      135.85      1.90 o 
   1   1   3      871.34      893.40      5.82 o 
   2   1   3     2103.01     2138.53     11.73 o 
   3   1   3      827.20      831.25      6.65 o 
   4   1   3     1611.28     1484.31     13.20 o 
   5   1   3        4.41        7.26      2.68 o 
   6   1   3       31.97       32.83      3.01 o 
   7   1   3      102.42       95.93      4.00 o 
   8   1   3        0.79       -0.17      2.87 o 
  -9   2   3        0.91       -0.27      6.99 o 
  -8   2   3       42.43       52.06      7.03 o 
  -7   2   3      106.28      115.24      9.31 o 
  -6   2   3        3.62        0.71      3.27 o 
  -5   2   3        3.27        3.21      2.36 o 
  -4   2   3     1921.06     2041.95     20.98 o 
  -3   2   3      238.01      224.66      4.34 o 
  -2   2   3     5891.54     6361.11     41.84 o 
  -1   2   3        8.29       18.29      1.89 o 
   0   2   3     2263.24     2328.04     16.13 o 
   1   2   3      799.12      779.26      7.22 o 
   2   2   3      765.10      795.57      7.25 o 
   3   2   3     1876.34     1974.67     13.18 o 
   4   2   3     2673.40     2757.90     17.61 o 
   5   2   3      173.66      162.50      4.23 o 
   6   2   3       55.15       60.88      3.35 o 
   7   2   3       24.20       30.88      3.21 o 
   8   2   3       39.51       31.05      4.01 o 
  -8   3   3       48.66       60.16     11.37 o 
  -7   3   3       34.86       34.81      4.60 o 
  -6   3   3       53.59       73.67      5.44 o 
  -5   3   3        1.59        2.17      2.88 o 
  -4   3   3      452.85      412.62      8.52 o 
  -3   3   3     1120.37     1088.29      8.19 o 
  -2   3   3      902.82      969.78      8.36 o 
  -1   3   3      146.60      179.89      6.05 o 
   0   3   3      317.88      295.53      5.38 o 
   1   3   3      908.31      962.23      9.51 o 
   2   3   3       51.88       56.06      2.79 o 
   3   3   3       47.67       59.28      3.19 o 
   4   3   3        1.07        2.34      2.23 o 
   5   3   3      191.22      167.03      5.43 o 
   6   3   3       25.70       26.27      3.45 o 
   7   3   3       97.51      105.60      5.23 o 
   8   3   3       50.00       49.71      4.86 o 
  -8   4   3       12.68       18.22      5.18 o 
  -7   4   3        5.35        1.54      3.19 o 
  -6   4   3       54.76       42.95      3.55 o 
  -5   4   3        9.55       10.98      2.74 o 
  -4   4   3      457.56      452.92      6.50 o 
  -3   4   3      238.85      267.34      5.54 o 
  -2   4   3      284.01      390.90      8.14 o 
  -1   4   3       50.55       56.78      4.38 o 
   0   4   3      793.14      892.86     11.28 o 
   1   4   3        0.65       -0.89      1.89 o 
   2   4   3      534.09      442.05      7.36 o 
   3   4   3        2.06        5.44      2.73 o 
   4   4   3       57.93       51.13      3.44 o 
   5   4   3        0.47       11.06      3.05 o 
   6   4   3       14.10       16.29      3.29 o 
   7   4   3       37.13       45.84      4.28 o 
   8   4   3       46.28       39.84      4.65 o 
  -8   5   3       45.01       42.09      5.15 o 
  -7   5   3        6.07        7.56      5.07 o 
  -6   5   3       19.16       21.70      4.03 o 
  -5   5   3      117.49      123.26      5.17 o 
  -4   5   3      281.55      252.01      6.62 o 
  -3   5   3       28.93       21.63      3.00 o 
  -2   5   3      337.62      386.37     10.86 o 
  -1   5   3     1000.93      819.01     18.86 o 
   0   5   3       54.84       59.88      4.45 o 
   1   5   3     1721.84     2023.16     27.71 o 
   2   5   3      442.09      444.94      9.11 o 
   3   5   3      973.80     1073.65     12.95 o 
   4   5   3      370.57      334.10      7.60 o 
   5   5   3       12.07       11.85      3.35 o 
   6   5   3       22.53       21.24      3.79 o 
   7   5   3      131.89      145.56      7.07 o 
   8   5   3        0.56        0.45      4.07 o 
  -7   6   3        8.43        6.11      4.62 o 
  -6   6   3      128.06      135.53      8.15 o 
  -5   6   3      235.48      217.73      7.52 o 
  -4   6   3        0.01        1.97      3.70 o 
  -3   6   3        0.02        4.45      3.61 o 
  -2   6   3      103.64       94.55      8.53 o 
  -1   6   3      207.59      204.22     12.10 o 
   0   6   3       77.66       92.87      6.00 o 
   1   6   3      419.55      370.28     17.06 o 
   2   6   3       95.42       74.18      5.49 o 
   3   6   3       11.91       14.03      4.12 o 
   4   6   3        3.72        1.57      3.45 o 
   5   6   3      102.57      122.67      6.14 o 
   6   6   3       53.57       52.41      4.75 o 
   7   6   3        0.01        0.14      4.12 o 
  -7   7   3       33.82       31.97      6.51 o 
  -6   7   3       29.63       28.23      7.02 o 
  -5   7   3      209.16      176.01      9.58 o 
  -4   7   3       94.00      119.44      7.32 o 
  -3   7   3       17.49       15.72      4.85 o 
  -2   7   3        9.87       11.09      5.15 o 
  -1   7   3      482.96      511.29     20.78 o 
   0   7   3      979.69      917.45     27.08 o 
   1   7   3      627.96      587.13     17.78 o 
   2   7   3        0.03        2.17      5.35 o 
   3   7   3      454.52      473.94     11.75 o 
   4   7   3      288.42      322.63      9.47 o 
   5   7   3        4.83        5.61      4.17 o 
   6   7   3        0.02        4.79      4.39 o 
   7   7   3        2.71        5.24      5.30 o 
  -6   8   3        0.33       -3.85      5.76 o 
  -5   8   3        4.31        1.92      5.88 o 
  -4   8   3        0.73        4.78      5.93 o 
  -3   8   3      328.84      293.29     15.39 o 
  -2   8   3      288.43      317.36     21.06 o 
  -1   8   3        6.10       23.05     10.41 o 
   0   8   3      416.95      392.68     30.80 o 
   1   8   3     1268.62     1269.62     51.08 o 
   2   8   3       12.98       43.75     15.55 o 
   3   8   3       26.84       12.72      8.83 o 
   4   8   3       12.94       12.56      5.60 o 
   5   8   3       10.92       24.73      6.03 o 
   6   8   3       27.05        8.23      6.71 o 
  -5   9   3       41.23       42.73     10.85 o 
  -4   9   3        0.84        6.22      9.39 o 
  -3   9   3       19.87       28.95      8.69 o 
  -2   9   3      625.91      665.09     29.73 o 
  -1   9   3      110.25       91.14     16.10 o 
   0   9   3        2.17       17.62     16.58 o 
   1   9   3       32.66       23.32     16.73 o 
   2   9   3       43.69       51.16     18.95 o 
   3   9   3        1.20        5.28     10.76 o 
   4   9   3        6.98       11.17     10.14 o 
   5   9   3       16.68       26.62     18.52 o 
  -4  10   3       99.17      122.75     18.55 o 
  -3  10   3       19.91       24.99      9.27 o 
  -2  10   3       62.66      100.95     17.29 o 
  -1  10   3      229.35      328.75     25.09 o 
   0  10   3       85.58       65.36     17.20 o 
   1  10   3      175.22      198.20     21.49 o 
   2  10   3       91.72      105.20     25.99 o 
   3  10   3      130.03      146.83     19.58 o 
   4  10   3       17.79       35.57     12.95 o 
  -3  11   3       41.42       48.42     13.59 o 
  -2  11   3        0.40       20.56     14.17 o 
  -1  11   3        0.27       -4.47     17.58 o 
   0  11   3        3.86      -10.36     13.92 o 
   1  11   3       24.25       24.10     21.99 o 
   2  11   3        1.92       16.02     15.62 o 
   3  11   3        3.53       35.88     14.55 o 
  -8   0   4       36.99       58.19     14.07 o 
  -6   0   4       47.05       61.92      7.65 o 
  -4   0   4     4449.02     4696.16     68.58 o 
  -2   0   4    69959.01    72619.29    841.99 o 
   0   0   4      161.70       96.68      2.27 o 
   2   0   4       14.28       10.10      1.65 o 
   4   0   4        7.79        4.28      1.84 o 
   6   0   4       27.22       17.86      3.08 o 
   8   0   4       25.83       26.02      5.20 o 
  -9   1   4        8.55       13.25      9.90 o 
  -8   1   4       13.57        3.79      5.06 o 
  -7   1   4        4.44       -1.98      5.68 o 
  -6   1   4      192.88      198.34      9.66 o 
  -5   1   4      123.89      101.86      6.81 o 
  -4   1   4      288.89      353.73      8.96 o 
  -3   1   4      506.87      502.00     10.07 o 
  -2   1   4     7002.63     7482.81     63.45 o 
  -1   1   4     2299.79     2153.57     11.01 o 
   0   1   4     1128.12     1459.74      8.59 o 
   1   1   4     5649.28     5797.08     25.22 o 
   2   1   4      701.70      689.44      5.43 o 
   3   1   4      703.06      607.13      5.57 o 
   4   1   4       34.55       24.05      1.76 o 
   5   1   4      966.78     1001.43      8.69 o 
   6   1   4       24.86       30.54      2.50 o 
   7   1   4        8.00        5.05      2.59 o 
   8   1   4       13.88        2.93      2.97 o 
  -8   2   4       20.26       30.12      7.61 o 
  -7   2   4      144.52      154.42     13.31 o 
  -6   2   4       42.28       48.59      4.40 o 
  -5   2   4      188.81      181.72      9.95 o 
  -4   2   4     9204.58     9561.94     79.91 o 
  -3   2   4      438.15      458.86      5.76 o 
  -2   2   4    17810.71    19676.03    163.57 o 
  -1   2   4     4677.92     4880.75     37.37 o 
   0   2   4       26.28       13.67      1.43 o 
   1   2   4      285.29      270.88      3.95 o 
   2   2   4      100.18       94.23      2.77 o 
   3   2   4       26.24       24.04      2.05 o 
   4   2   4     1852.55     2033.63     14.54 o 
   5   2   4      194.63      184.04      4.64 o 
   6   2   4      246.45      254.03      5.90 o 
   7   2   4        7.71        6.07      3.19 o 
   8   2   4        8.61        3.24      3.53 o 
  -8   3   4       32.47       47.45     11.05 o 
  -7   3   4       11.56       15.01      4.57 o 
  -6   3   4       63.72       77.25      4.69 o 
  -5   3   4        2.67        6.63      2.85 o 
  -4   3   4     5150.26     5496.40     41.35 o 
  -3   3   4      640.79      725.04      6.78 o 
  -2   3   4      435.87      521.43      5.80 o 
  -1   3   4      510.57      469.53     10.02 o 
   0   3   4      974.59      938.49     10.03 o 
   1   3   4      275.66      337.56      5.59 o 
   2   3   4      670.02      752.39      8.19 o 
   3   3   4      629.20      702.64      8.56 o 
   4   3   4      149.17      166.66      5.11 o 
   5   3   4       16.21       18.06      3.12 o 
   6   3   4       24.04       28.43      3.41 o 
   7   3   4       71.86       79.95      5.94 o 
   8   3   4       26.52       19.35      4.74 o 
  -8   4   4       44.65       50.12      6.08 o 
  -7   4   4       44.55       50.25      4.09 o 
  -6   4   4        2.94       12.96      3.22 o 
  -5   4   4      235.69      247.06      5.61 o 
  -4   4   4      130.52      111.11      3.91 o 
  -3   4   4      268.47      254.91      4.46 o 
  -2   4   4        6.27       10.32      2.63 o 
  -1   4   4       24.64       38.97      3.85 o 
   0   4   4      448.09      523.00      8.49 o 
   1   4   4      259.17      215.64      6.30 o 
   2   4   4     1573.15     1589.01     14.85 o 
   3   4   4      619.82      651.08      9.56 o 
   4   4   4      315.87      324.11      6.68 o 
   5   4   4      879.84      906.18     11.37 o 
   6   4   4       49.74       44.03      3.98 o 
   7   4   4       19.07       21.58      3.80 o 
   8   4   4        6.75        4.73      3.94 o 
  -8   5   4       17.77       21.51      6.56 o 
  -7   5   4       82.54       87.58      6.26 o 
  -6   5   4        9.43       10.68      4.05 o 
  -5   5   4       17.89       18.52      3.70 o 
  -4   5   4      632.84      676.57      9.60 o 
  -3   5   4      171.57      188.79      6.65 o 
  -2   5   4     1269.72     1266.80     19.07 o 
  -1   5   4     1064.50     1067.34     20.38 o 
   0   5   4      546.61      478.77      9.90 o 
   1   5   4       82.71       61.58      4.55 o 
   2   5   4      789.61      876.72     12.54 o 
   3   5   4      326.89      288.53      7.34 o 
   4   5   4       52.73       41.72      3.88 o 
   5   5   4      696.97      655.63     10.28 o 
   6   5   4       61.98       61.16      4.64 o 
   7   5   4        0.65        3.85      3.74 o 
   8   5   4       44.69       23.27      4.76 o 
  -7   6   4        7.04        5.96      6.72 o 
  -6   6   4      115.92       86.06      6.80 o 
  -5   6   4       46.00       39.98      4.53 o 
  -4   6   4      314.87      299.51      9.07 o 
  -3   6   4     1297.20     1198.70     16.30 o 
  -2   6   4       75.78       59.58      8.36 o 
  -1   6   4       90.32       98.46      6.74 o 
   0   6   4       88.79      103.22      7.96 o 
   1   6   4     1088.09     1085.91     22.47 o 
   2   6   4      738.94      737.60     12.43 o 
   3   6   4       18.72       18.51      4.22 o 
   4   6   4      310.04      306.27      8.14 o 
   5   6   4       13.99       17.75      3.75 o 
   6   6   4        0.03        0.56      3.58 o 
   7   6   4        4.80        3.44      4.24 o 
  -7   7   4        7.62       14.36      7.41 o 
  -6   7   4       37.94       45.39      7.95 o 
  -5   7   4      137.01      124.74      8.15 o 
  -4   7   4        3.54        2.71      4.29 o 
  -3   7   4      153.83      151.99      8.28 o 
  -2   7   4      463.76      463.78     16.51 o 
  -1   7   4        0.40       -4.05      2.70 o 
   0   7   4      133.36      157.37     13.74 o 
   1   7   4        5.32        8.12      5.21 o 
   2   7   4       18.41       16.48      5.28 o 
   3   7   4     1740.62     1572.33     20.40 o 
   4   7   4        0.34        2.85      4.02 o 
   5   7   4        6.35        7.21      3.86 o 
   6   7   4       13.54        2.22      4.47 o 
   7   7   4       12.92        3.94      6.11 o 
  -6   8   4        8.96        4.05      6.44 o 
  -5   8   4       44.79       15.76      6.82 o 
  -4   8   4       16.70       13.28      8.37 o 
  -3   8   4        7.16       -0.23      6.44 o 
  -2   8   4       42.72       85.56     13.44 o 
  -1   8   4       88.35       96.54     19.40 o 
   0   8   4      492.86      423.70     32.95 o 
   1   8   4      163.91      195.23     27.84 o 
   2   8   4      298.00      291.25     27.39 o 
   3   8   4       44.56       50.67      7.39 o 
   4   8   4       17.69        8.83      5.55 o 
   5   8   4       12.16       14.03      9.66 o 
   6   8   4       24.21       30.45      6.93 o 
  -5   9   4       16.50       14.15     10.77 o 
  -4   9   4        0.43        6.26      8.57 o 
  -3   9   4      294.06      256.10     14.76 o 
  -2   9   4       70.75      112.59     16.07 o 
  -1   9   4      230.42      260.15     27.28 o 
   0   9   4      247.61      287.03     32.35 o 
   1   9   4        7.64       29.17     16.81 o 
   2   9   4      110.45      142.52     24.51 o 
   3   9   4        1.95       -6.66     13.47 o 
   4   9   4       14.09        9.29      9.72 o 
   5   9   4       16.64       16.74      8.08 o 
  -4  10   4        9.17       66.84     47.23 o 
  -3  10   4        3.38       11.23      8.76 o 
  -2  10   4       38.51       26.27     13.82 o 
  -1  10   4       88.23      138.11     19.32 o 
   0  10   4        2.48       13.45     13.77 o 
   1  10   4      128.58      167.02     29.10 o 
   2  10   4       11.79       40.13     20.73 o 
   3  10   4        4.78      -12.73     12.50 o 
   4  10   4       13.18       11.74     11.51 o 
  -3  11   4       66.04       82.98     26.30 o 
  -2  11   4        0.27       -3.90     13.13 o 
  -1  11   4        1.21       -3.10     14.58 o 
   0  11   4       24.39       35.21     16.67 o 
   1  11   4        2.44       15.62     15.99 o 
   2  11   4       20.36        2.81     14.93 o 
   3  11   4        0.07       55.45     19.32 o 
  -9   0   5        3.62        5.26     10.04 o 
  -7   0   5       44.88       47.40      8.72 o 
  -5   0   5       61.16       54.12      9.17 o 
  -3   0   5       15.20       15.96      6.14 o 
  -1   0   5      991.15      907.53      6.58 o 
   1   0   5      180.52      160.57      4.96 o 
   3   0   5     2312.65     2429.15     21.73 o 
   5   0   5      229.50      233.25      6.63 o 
   7   0   5       34.58       35.51      4.36 o 
  -9   1   5       34.52       40.68      8.94 o 
  -8   1   5       27.88       17.43      5.49 o 
  -7   1   5        9.41        6.50      4.81 o 
  -6   1   5       88.00       81.71      7.25 o 
  -5   1   5       22.63       21.23      4.01 o 
  -4   1   5     9790.35     9899.20     78.82 o 
  -3   1   5     1183.61     1189.35     15.36 o 
  -2   1   5     7715.08     8061.65     55.31 o 
  -1   1   5      495.55      524.45      3.41 o 
   0   1   5      202.92      256.23      3.54 o 
   1   1   5     1140.98     1309.68      8.43 o 
   2   1   5       31.84       30.42      1.61 o 
   3   1   5        1.12        2.06      1.42 o 
   4   1   5      373.01      343.56      4.93 o 
   5   1   5      297.24      312.23      5.20 o 
   6   1   5       13.99       16.65      2.56 o 
   7   1   5       61.31       65.62      3.74 o 
   8   1   5        5.94        1.59      3.27 o 
  -8   2   5        0.52        3.90      8.55 o 
  -7   2   5        0.91        4.71      5.96 o 
  -6   2   5        8.25        8.03      3.38 o 
  -5   2   5      126.95      131.89      6.95 o 
  -4   2   5     9047.32     9286.23     64.61 o 
  -3   2   5        3.56        4.91      1.42 o 
  -2   2   5     5317.76     5578.32     36.07 o 
  -1   2   5      784.10      790.36      7.75 o 
   0   2   5     3997.99     4338.20     26.10 o 
   1   2   5      701.76      748.05      6.99 o 
   2   2   5     2333.31     2364.17     13.97 o 
   3   2   5     1139.28     1213.99     10.07 o 
   4   2   5      133.01      140.93      4.06 o 
   5   2   5       30.08       40.98      2.95 o 
   6   2   5      156.83      158.00      5.19 o 
   7   2   5        2.78        3.93      3.28 o 
   8   2   5       13.20        8.38      3.82 o 
  -8   3   5        4.89        7.97      8.68 o 
  -7   3   5       34.00       49.37      5.22 o 
  -6   3   5       49.58       56.30      5.95 o 
  -5   3   5        2.25        2.95      2.62 o 
  -4   3   5      592.87      627.79     10.14 o 
  -3   3   5      204.25      198.45      4.80 o 
  -2   3   5     2285.84     2281.80     19.04 o 
  -1   3   5      533.72      508.06      8.41 o 
   1   3   5      543.36      609.88      7.69 o 
   2   3   5     1954.78     2319.97     16.70 o 
   3   3   5      311.13      338.97      6.35 o 
   4   3   5        1.59       10.89      2.59 o 
   5   3   5      699.91      687.76      9.95 o 
   6   3   5       98.23       88.61      4.71 o 
   7   3   5       16.95       20.74      4.06 o 
   8   3   5       22.39       21.55      4.98 o 
  -8   4   5       73.73       75.22      9.46 o 
  -7   4   5        8.79        4.29      3.03 o 
  -6   4   5      523.70      484.68      8.50 o 
  -5   4   5       65.59       59.41      3.51 o 
  -4   4   5      430.76      454.24      7.00 o 
  -3   4   5      284.78      317.30      5.91 o 
  -2   4   5        4.52        4.58      1.88 o 
  -1   4   5     1899.55     2072.64     24.61 o 
   0   4   5       37.26       40.06      2.66 o 
   1   4   5     5689.17     5898.62     43.02 o 
   2   4   5     2064.87     2143.04     18.13 o 
   3   4   5     2424.98     2449.78     19.38 o 
   4   4   5       57.04       55.66      3.67 o 
   5   4   5       88.38      103.38      5.10 o 
   6   4   5       57.16       64.25      4.49 o 
   7   4   5       56.70       51.90      4.44 o 
   8   4   5        1.04       -1.23      3.66 o 
  -8   5   5       15.19       11.75      5.06 o 
  -7   5   5       26.98       28.22      5.39 o 
  -6   5   5       19.63       16.89      4.80 o 
  -5   5   5      243.05      221.34      7.73 o 
  -4   5   5       46.43       30.19      3.32 o 
  -3   5   5        0.31       -1.03      3.01 o 
  -2   5   5      369.35      384.39     10.48 o 
  -1   5   5      761.49      623.28     12.81 o 
   0   5   5      215.81      268.92      8.42 o 
   1   5   5      460.57      544.40     10.43 o 
   2   5   5      475.73      585.53      9.44 o 
   3   5   5      774.24      781.66     11.30 o 
   4   5   5       50.73       46.99      3.90 o 
   5   5   5      282.71      276.69      7.50 o 
   6   5   5       28.35       24.23      4.61 o 
   7   5   5       29.13       26.05      4.21 o 
   8   5   5       38.27       32.26      5.09 o 
  -7   6   5       96.78       88.12      7.95 o 
  -6   6   5       29.04       32.82      5.50 o 
  -5   6   5       19.25       15.00      4.77 o 
  -4   6   5      162.67      163.63      7.66 o 
  -3   6   5      200.15      190.41      8.19 o 
  -2   6   5      467.10      482.62     12.64 o 
  -1   6   5      157.75      192.95     11.89 o 
   0   6   5      668.35      683.75     12.93 o 
   1   6   5     2436.22     2513.13     29.38 o 
   2   6   5       73.83       67.77      5.11 o 
   3   6   5       14.80       13.49      3.79 o 
   4   6   5       91.27       88.41      5.29 o 
   5   6   5       34.37       21.96      3.91 o 
   6   6   5       48.02       43.77      4.67 o 
   7   6   5        2.51       -0.95      4.37 o 
  -7   7   5        6.71        0.81      5.30 o 
  -6   7   5        0.70        1.45      5.35 o 
  -5   7   5      161.34      152.86      9.26 o 
  -4   7   5      289.27      278.28      9.89 o 
  -3   7   5      449.33      405.68     11.78 o 
  -2   7   5       54.03       32.03      6.69 o 
  -1   7   5      174.89      184.27     23.47 o 
   0   7   5       31.94       42.17     12.25 o 
   1   7   5        3.55       -0.65      4.88 o 
   2   7   5      658.08      617.46     12.68 o 
   3   7   5       49.44       67.38      6.10 o 
   4   7   5      207.91      185.30      7.92 o 
   5   7   5       86.27       95.08      5.62 o 
   6   7   5      116.51       97.73      6.93 o 
   7   7   5        1.27       -1.80      5.60 o 
  -6   8   5        0.05       -3.03      5.77 o 
  -5   8   5        2.72       -1.20      5.93 o 
  -4   8   5       64.84       64.87      8.44 o 
  -3   8   5        0.09       -0.55      5.47 o 
  -2   8   5      426.98      421.77     32.80 o 
  -1   8   5       52.61       51.23     16.88 o 
   0   8   5       17.68       26.13     15.25 o 
   1   8   5      142.62      155.32     22.95 o 
   2   8   5      325.39      258.07     20.74 o 
   3   8   5        0.42        8.81      5.85 o 
   4   8   5        5.01        9.27      5.97 o 
   5   8   5       11.61       20.28      5.70 o 
   6   8   5        2.04        0.59      6.53 o 
  -5   9   5        0.74       -2.77      8.44 o 
  -4   9   5       22.59       36.00     12.71 o 
  -3   9   5        8.07       14.76      8.99 o 
  -2   9   5       32.09       22.45     11.99 o 
  -1   9   5      742.17      622.78     39.39 o 
   0   9   5        0.28       -2.00     15.03 o 
   1   9   5      304.99      303.69     32.35 o 
   2   9   5        9.11       23.99     16.51 o 
   3   9   5        4.47        5.81     11.07 o 
   4   9   5        0.38        8.71      7.93 o 
   5   9   5       15.20       12.60      7.14 o 
  -4  10   5       21.71       51.93     24.59 o 
  -3  10   5       80.62       91.90     11.43 o 
  -2  10   5       25.19       44.89     14.47 o 
  -1  10   5       60.24       54.22     15.98 o 
   0  10   5      238.97      270.37     32.06 o 
   1  10   5       73.16      135.85     26.87 o 
   2  10   5        5.10        4.15     18.14 o 
   3  10   5      113.84       66.12     50.20 o 
   4  10   5       21.47       23.84     18.80 o 
  -3  11   5      104.53      101.52     14.70 o 
  -2  11   5       11.90       31.49     25.21 o 
  -1  11   5        0.00       -5.10     14.17 o 
   0  11   5       49.51       62.81     19.03 o 
   1  11   5        4.63       16.38     16.11 o 
   2  11   5       68.64       88.10     29.02 o 
  -8   0   6       11.64        3.56     13.10 o 
  -6   0   6      282.76      218.67     16.26 o 
  -4   0   6     1750.42     1798.52     55.08 o 
  -2   0   6     6486.64     6495.47     48.43 o 
   0   0   6    23085.42    23590.76    194.87 o 
   2   0   6     7787.16     8140.67     68.04 o 
   4   0   6      118.69      114.02      5.05 o 
   6   0   6      195.84      202.63      7.49 o 
   8   0   6        1.20       -0.11      4.16 o 
  -9   1   6        8.40        5.57      7.60 o 
  -8   1   6        9.32        5.26      4.86 o 
  -7   1   6       56.00       71.08      7.18 o 
  -6   1   6        3.24        3.82      3.90 o 
  -5   1   6       39.90       40.79      5.43 o 
  -4   1   6     1862.68     2075.93     25.28 o 
  -3   1   6       13.47       13.10      2.48 o 
  -1   1   6     2278.30     2313.09     12.97 o 
   0   1   6      133.30      146.06      4.16 o 
   1   1   6    20146.51    20547.52     94.39 o 
   2   1   6      128.45      175.79      3.40 o 
   3   1   6     1252.17     1261.12     11.28 o 
   4   1   6      293.13      356.93      5.66 o 
   5   1   6      218.33      257.66      5.68 o 
   6   1   6      264.14      251.42      6.10 o 
   7   1   6       11.96        6.66      2.97 o 
   8   1   6       22.15       18.92      3.75 o 
  -8   2   6        2.92        1.26     11.38 o 
  -7   2   6        1.67       -0.40      5.03 o 
  -6   2   6      107.20      125.96     10.87 o 
  -5   2   6       20.05       21.89      4.29 o 
  -4   2   6     1288.04     1325.01     26.03 o 
  -3   2   6        0.26       -0.95      1.15 o 
  -2   2   6        3.26       11.71      2.19 o 
  -1   2   6     1940.38     2156.05     13.51 o 
   0   2   6     2655.21     2664.01     15.45 o 
   1   2   6     3387.44     3569.50     18.46 o 
   2   2   6     1338.65     1310.90      8.97 o 
   3   2   6      656.34      637.90      6.88 o 
   4   2   6      127.39      127.85      4.08 o 
   5   2   6      390.44      366.95      6.53 o 
   6   2   6       67.79       77.39      4.19 o 
   7   2   6       31.83       36.27      4.12 o 
   8   2   6       96.74      103.15      6.14 o 
  -8   3   6        0.34       -1.75     12.09 o 
  -7   3   6       11.56       13.10      5.77 o 
  -6   3   6     1109.30     1039.43     17.06 o 
  -5   3   6       48.72       62.72      3.45 o 
  -4   3   6     4280.97     4252.64     35.79 o 
  -3   3   6      130.60      128.69      4.99 o 
  -2   3   6       42.61       54.11      3.19 o 
  -1   3   6     1334.36     1433.13     15.57 o 
   1   3   6       21.19       19.41      1.99 o 
   2   3   6     5650.82     5990.68     33.20 o 
   3   3   6     1467.85     1437.70     13.27 o 
   4   3   6      310.08      295.72      6.32 o 
   5   3   6       71.19       84.86      4.19 o 
   6   3   6       26.38       34.65      3.54 o 
   7   3   6       16.73       22.19      4.31 o 
   8   3   6        0.26       -3.53      4.02 o 
  -8   4   6        0.32        2.15      6.45 o 
  -7   4   6       59.91       64.10      5.69 o 
  -6   4   6       74.10       73.61      9.45 o 
  -5   4   6        0.77       -1.26      2.65 o 
  -4   4   6      158.28      193.80      4.93 o 
  -3   4   6      104.68       65.98      4.55 o 
  -2   4   6        4.69        3.68      1.84 o 
  -1   4   6      167.16      222.67      6.07 o 
   0   4   6       95.53       88.12      4.61 o 
   1   4   6      213.36      155.69      5.46 o 
   2   4   6      152.28      116.23      4.40 o 
   3   4   6      401.97      418.29      7.65 o 
   4   4   6       15.76       10.09      2.82 o 
   5   4   6       49.45       52.75      4.27 o 
   6   4   6      283.60      280.95      7.49 o 
   7   4   6        2.56        3.32      3.44 o 
   8   4   6        1.77        1.30      3.80 o 
  -8   5   6       68.57       70.37     11.58 o 
  -7   5   6       12.72       13.50      5.00 o 
  -6   5   6       82.12       80.95      5.89 o 
  -5   5   6        7.94       11.92      4.01 o 
  -4   5   6        2.03        2.30      3.07 o 
  -3   5   6      296.38      327.40      8.92 o 
  -2   5   6      320.83      339.98      9.92 o 
  -1   5   6     2151.80     2320.29     27.16 o 
   0   5   6      276.60      327.35      8.38 o 
   1   5   6      760.13      803.19     14.26 o 
   2   5   6      118.29      131.90      5.50 o 
   3   5   6      134.19      133.42      5.90 o 
   4   5   6      466.10      476.60      8.67 o 
   5   5   6      216.58      224.42      7.16 o 
   6   5   6       66.30       59.91      4.85 o 
   7   5   6       39.26       39.06      4.65 o 
  -7   6   6       83.87       66.11      6.83 o 
  -6   6   6        8.24        4.67      4.59 o 
  -5   6   6      189.79      194.19      8.78 o 
  -4   6   6       40.67       45.17      5.11 o 
  -3   6   6      109.73      107.43      7.13 o 
  -2   6   6        0.05        1.22      3.68 o 
  -1   6   6       42.68       55.96      5.34 o 
   0   6   6      200.97      219.78      9.01 o 
   1   6   6        0.03       -1.44      4.05 o 
   2   6   6      268.64      298.39      8.81 o 
   3   6   6      740.28      734.37     11.94 o 
   4   6   6      188.46      211.30      6.93 o 
   5   6   6       95.73      105.72      5.61 o 
   6   6   6       55.39       50.27      4.94 o 
   7   6   6        2.87        6.27      4.29 o 
  -7   7   6       12.23        5.17      5.44 o 
  -6   7   6        1.70        5.15      5.21 o 
  -5   7   6      192.98      188.86      9.74 o 
  -4   7   6      148.73      149.67      8.47 o 
  -3   7   6       26.25       25.23      5.55 o 
  -2   7   6      149.03      140.83      8.95 o 
  -1   7   6      617.18      572.09     16.77 o 
   0   7   6       39.06       35.21      8.98 o 
   1   7   6        0.19       -4.47      4.79 o 
   2   7   6       31.06       33.65      5.13 o 
   3   7   6      190.25      195.52      8.73 o 
   4   7   6        0.06        1.61      3.85 o 
   5   7   6       35.14       32.56      5.06 o 
   6   7   6       18.45       16.33      4.64 o 
   7   7   6        2.01        1.66      6.12 o 
  -6   8   6       21.09       10.02      8.59 o 
  -5   8   6       10.85       21.90      9.44 o 
  -4   8   6      111.06       98.25     12.02 o 
  -3   8   6       91.49       78.46      8.11 o 
  -2   8   6       10.09       18.25      8.37 o 
  -1   8   6      175.58      165.62     23.54 o 
   0   8   6       40.56       89.06     19.77 o 
   1   8   6      252.96      260.16     27.24 o 
   2   8   6       28.87       36.75     13.00 o 
   3   8   6       83.62       79.56      8.16 o 
   4   8   6       64.75       72.82      8.16 o 
   5   8   6        5.04        0.79      6.32 o 
   6   8   6       78.02       75.39      8.41 o 
  -5   9   6       24.08       37.51     23.95 o 
  -4   9   6        2.35       13.95      8.88 o 
  -3   9   6       91.91      105.42     13.94 o 
  -2   9   6       27.78       31.95      9.12 o 
  -1   9   6        7.52       -2.89     15.33 o 
   0   9   6      362.16      391.64     35.68 o 
   1   9   6      488.89      495.29     37.39 o 
   2   9   6       75.02       39.20     14.89 o 
   3   9   6        5.59        0.42     30.72 o 
   4   9   6      121.17       91.53     10.83 o 
   5   9   6       29.20       29.28      7.62 o 
  -4  10   6        7.12       30.15     16.86 o 
  -3  10   6      358.48      292.72     16.87 o 
  -2  10   6       33.58       38.72      9.69 o 
  -1  10   6      100.80      177.83     28.65 o 
   0  10   6        1.66       25.91     19.62 o 
   1  10   6       10.81        2.15     19.10 o 
   2  10   6       74.16       62.99     26.28 o 
   4  10   6        5.51       12.51     18.51 o 
  -3  11   6        1.64       -4.54     12.01 o 
  -2  11   6       17.14       29.29     10.92 o 
  -1  11   6       40.22       23.69     16.78 o 
   0  11   6        4.12        9.36     15.82 o 
   1  11   6        9.84      -12.51     22.43 o 
   2  11   6       24.09      -22.14     22.73 o 
  -9   0   7       11.51        4.83     18.99 o 
  -7   0   7       27.59       29.41      7.25 o 
  -5   0   7      437.27      396.88     32.65 o 
  -3   0   7       58.96       58.91      3.26 o 
  -1   0   7    11213.73    11164.84     75.93 o 
   1   0   7      692.35      674.25      9.59 o 
   3   0   7     5985.14     5985.60     45.90 o 
   5   0   7       12.02       10.81      3.32 o 
   7   0   7      211.87      206.09      8.66 o 
  -9   1   7        0.75        0.44      7.02 o 
  -8   1   7        5.65       27.15     23.84 o 
  -7   1   7       23.91       29.42      6.53 o 
  -6   1   7        0.02        2.29      3.88 o 
  -5   1   7      108.32      102.83      7.27 o 
  -4   1   7      982.74      981.35     25.41 o 
  -3   1   7      718.33      752.94      9.49 o 
  -2   1   7       10.35       13.59      1.32 o 
  -1   1   7     4164.71     4369.59     18.88 o 
   0   1   7      430.11      488.22      5.46 o 
   1   1   7     1930.83     2119.69     13.09 o 
   2   1   7       60.91       75.49      2.76 o 
   3   1   7      316.70      299.60      5.03 o 
   4   1   7     1100.93     1087.80     10.28 o 
   5   1   7       46.82       56.06      3.48 o 
   6   1   7        5.71        5.67      2.75 o 
   7   1   7       28.42       28.29      3.58 o 
   8   1   7       15.42       14.11      3.80 o 
  -8   2   7       29.65       21.74     11.26 o 
  -7   2   7        0.28       -2.21      9.87 o 
  -6   2   7      949.33      897.69     17.76 o 
  -5   2   7       19.05       15.21      3.96 o 
  -4   2   7     3328.20     3382.08     33.90 o 
  -3   2   7      242.41      218.69     11.44 o 
  -2   2   7     4704.56     4749.48     31.90 o 
  -1   2   7     1817.70     1915.41     11.88 o 
   0   2   7      623.32      526.78      5.47 o 
   1   2   7     1802.77     1946.78     12.85 o 
   2   2   7      386.63      412.92      4.75 o 
   3   2   7      201.65      203.35      4.54 o 
   4   2   7        3.20        7.48      2.27 o 
   5   2   7      152.07      148.65      4.89 o 
   6   2   7       35.40       37.21      3.48 o 
   7   2   7       13.19       14.60      3.55 o 
   8   2   7        5.03       12.41      4.35 o 
  -8   3   7       49.89       42.90     11.30 o 
  -7   3   7        2.75        5.24      4.65 o 
  -6   3   7     2578.37     2371.94     30.63 o 
  -5   3   7      111.41       91.01      4.04 o 
  -4   3   7     2502.48     2572.07     23.08 o 
  -3   3   7      328.63      327.78      7.06 o 
  -2   3   7      345.24      384.76      6.38 o 
  -1   3   7       67.34       53.27      2.29 o 
   0   3   7     1421.52     1389.05     10.74 o 
   1   3   7       23.81       56.65      2.46 o 
   2   3   7       65.66       67.53      3.04 o 
   3   3   7     2272.22     2478.62     19.11 o 
   4   3   7       40.71       40.98      3.19 o 
   5   3   7        1.50        1.40      2.43 o 
   6   3   7       44.58       40.29      3.91 o 
   7   3   7       34.03       32.91      4.32 o 
   8   3   7        4.99       10.31      4.44 o 
  -8   4   7        0.21        1.54      3.57 o 
  -7   4   7       66.82       95.22     17.42 o 
  -6   4   7       43.40       70.88     10.09 o 
  -5   4   7      162.87      161.22      5.21 o 
  -4   4   7      158.65      154.00      5.83 o 
  -3   4   7       37.95       36.39      3.82 o 
  -2   4   7      847.44      783.90      9.66 o 
  -1   4   7        5.61        9.92      2.25 o 
   0   4   7     6750.84     7398.19     59.41 o 
   1   4   7     1287.16     1355.19     14.55 o 
   2   4   7       66.62       97.24      3.85 o 
   3   4   7     1664.36     1675.14     15.70 o 
   4   4   7      115.81      105.90      5.04 o 
   5   4   7       61.14       57.61      4.23 o 
   6   4   7      162.44      151.26      6.24 o 
   7   4   7       37.80       44.70      4.84 o 
   8   4   7        8.35        2.82      4.04 o 
  -8   5   7       14.20       18.30      5.26 o 
  -7   5   7        2.77        7.17      6.34 o 
  -6   5   7      205.30      185.03      9.55 o 
  -5   5   7      143.58      151.57      7.33 o 
  -4   5   7        0.93        2.59      3.14 o 
  -3   5   7      170.54      191.46      7.46 o 
  -2   5   7      134.78      143.12      7.38 o 
  -1   5   7     5412.04     5603.43     45.97 o 
   0   5   7      256.47      353.51      7.89 o 
   1   5   7     3918.32     4182.60     35.99 o 
   2   5   7       23.84       34.27      3.64 o 
   3   5   7      219.57      204.55      6.27 o 
   4   5   7        4.18        2.57      2.99 o 
   5   5   7       24.42       27.80      4.00 o 
   6   5   7       16.11        8.36      3.88 o 
   7   5   7        0.10        3.79      3.90 o 
  -7   6   7       40.89       46.35      7.52 o 
  -6   6   7        0.02       -6.03      4.58 o 
  -5   6   7       21.85       26.64      5.16 o 
  -4   6   7      121.19      132.67      6.89 o 
  -3   6   7       57.29       60.28      6.48 o 
  -2   6   7        3.41        5.52      3.75 o 
  -1   6   7       27.93       19.82      4.16 o 
   0   6   7      157.61      146.36      7.97 o 
   1   6   7      994.72      929.27     16.99 o 
   2   6   7       31.02       34.11      4.44 o 
   3   6   7      250.24      224.79      7.58 o 
   4   6   7       84.03       78.97      5.24 o 
   5   6   7       60.34       65.32      5.17 o 
   6   6   7       36.16       39.17      4.99 o 
   7   6   7        1.57        0.23      4.50 o 
  -7   7   7       17.28       20.61      7.55 o 
  -6   7   7      119.54      120.79      8.64 o 
  -5   7   7      185.25      168.16      9.54 o 
  -4   7   7      304.95      250.85     10.84 o 
  -3   7   7        0.21       -1.27      4.49 o 
  -2   7   7      233.06      177.74      9.77 o 
  -1   7   7       39.77       39.32     13.63 o 
   0   7   7       90.29      107.10      8.90 o 
   1   7   7        5.60        9.14      5.35 o 
   2   7   7      393.55      438.14     12.02 o 
   3   7   7       34.13       60.80      6.33 o 
   4   7   7        2.36        1.55      3.89 o 
   5   7   7        0.84        1.15      3.98 o 
   6   7   7       33.90       46.10      5.82 o 
  -6   8   7        8.99       12.52     12.54 o 
  -5   8   7       23.18       18.99      8.95 o 
  -4   8   7       85.81       78.80     14.22 o 
  -3   8   7      101.25      112.46     10.37 o 
  -2   8   7       98.16       98.21     12.70 o 
  -1   8   7      524.29      525.05     36.05 o 
   0   8   7      117.79       92.77     20.06 o 
   1   8   7      424.17      379.43     30.21 o 
   2   8   7       60.26       68.76      9.53 o 
   3   8   7       14.12       22.31      7.41 o 
   4   8   7        1.73        9.00      7.66 o 
   5   8   7        8.24        5.96      6.05 o 
   6   8   7        1.15        0.46      6.37 o 
  -5   9   7       11.44       18.85      9.22 o 
  -4   9   7       95.66      106.39     13.01 o 
  -3   9   7      111.66      109.62     11.08 o 
  -2   9   7      117.16      138.05     14.78 o 
  -1   9   7       90.57       87.66     22.28 o 
   0   9   7       73.19       74.11     21.54 o 
   1   9   7      147.89      168.95     26.28 o 
   2   9   7       35.48       -1.71     15.36 o 
   3   9   7      110.50      105.16     10.67 o 
   4   9   7       27.71       30.23      8.05 o 
   5   9   7        0.03       -0.50      6.50 o 
  -4  10   7       19.38       45.81     19.37 o 
  -3  10   7       74.91      115.26     20.50 o 
  -2  10   7       36.19       53.11     10.41 o 
  -1  10   7        6.98       17.62     18.43 o 
   0  10   7      141.50      155.99     29.17 o 
   1  10   7       32.77      120.68     24.88 o 
   2  10   7        4.17       -8.44     18.36 o 
   3  10   7        2.43      -10.66     17.92 o 
   4  10   7       35.84       54.49     21.91 o 
  -2  11   7       12.17       37.20     10.82 o 
  -1  11   7        0.03        3.76     15.08 o 
   0  11   7        2.68      -14.44     20.21 o 
   1  11   7        9.39      -32.21     21.47 o 
   2  11   7        5.54       16.21     23.17 o 
  -8   0   8        0.10       -1.14      9.80 o 
  -6   0   8       65.06       81.54     29.03 o 
  -4   0   8       10.78        4.49      2.60 o 
  -2   0   8       41.62       32.50      2.57 o 
   0   0   8      914.74     1022.75     16.34 o 
   2   0   8       14.54       18.80      5.63 o 
   4   0   8      859.08     1030.81     14.45 o 
   6   0   8      300.15      310.13      9.46 o 
   8   0   8       23.96       36.05      6.53 o 
  -8   1   8       43.43       58.43     14.99 o 
  -7   1   8       66.68       89.58      9.72 o 
  -6   1   8       19.43       14.75      4.70 o 
  -5   1   8       39.73       60.09      6.82 o 
  -4   1   8      743.72      787.54     16.60 o 
  -3   1   8       62.59       59.84      2.84 o 
  -2   1   8     1328.64     1448.95      9.30 o 
  -1   1   8     4317.18     4350.00     19.64 o 
   0   1   8    17349.51    17704.44    101.07 o 
   1   1   8     4542.42     4802.10     25.26 o 
   2   1   8      341.15      389.25      5.22 o 
   3   1   8      275.95      296.14      5.15 o 
   4   1   8       73.48       88.51      4.00 o 
   5   1   8       40.56       43.22      3.63 o 
   6   1   8       48.28       44.55      3.98 o 
   7   1   8       64.69       64.63      4.63 o 
   8   1   8        2.58       -4.23      3.86 o 
  -8   2   8       27.40       25.94     14.98 o 
  -7   2   8        6.87        8.78      7.28 o 
  -6   2   8     1597.04     1457.17     23.08 o 
  -5   2   8        2.82        2.23      3.45 o 
  -4   2   8      704.10      727.39     10.49 o 
  -3   2   8       24.87       18.76      3.24 o 
  -2   2   8      283.34      338.09      6.34 o 
  -1   2   8     3764.36     3988.89     20.82 o 
   0   2   8      193.24      134.36      3.24 o 
   1   2   8      643.93      646.18      7.59 o 
   2   2   8      255.52      207.84      3.94 o 
   3   2   8      471.26      491.66      6.70 o 
   4   2   8     1894.17     1997.08     15.47 o 
   5   2   8      106.15       93.86      4.30 o 
   6   2   8       22.43       32.13      3.50 o 
   7   2   8       14.93       31.61      4.09 o 
   8   2   8        7.53       13.36      4.56 o 
  -8   3   8       12.96       35.64     10.92 o 
  -7   3   8        4.53       13.06      9.41 o 
  -6   3   8      199.91      249.50     29.86 o 
  -5   3   8        8.00       11.92      2.89 o 
  -4   3   8       94.47      114.19      7.73 o 
  -3   3   8       58.58       82.03      4.39 o 
  -2   3   8        8.69        8.05      2.53 o 
  -1   3   8     2115.10     2171.57     15.53 o 
   0   3   8     4111.14     4117.46     23.55 o 
   1   3   8     1893.58     1801.79     13.68 o 
   2   3   8      343.64      370.01      5.41 o 
   3   3   8        5.26        3.65      2.31 o 
   4   3   8      615.85      611.20      8.05 o 
   5   3   8       40.94       39.09      3.47 o 
   6   3   8       36.81       32.52      3.91 o 
   7   3   8       67.14       82.11      5.39 o 
   8   3   8      134.71      133.07      7.53 o 
  -8   4   8       93.82      110.07      9.54 o 
  -7   4   8       24.16       26.51     10.46 o 
  -6   4   8      530.66      455.58     15.69 o 
  -5   4   8        1.41       10.66      4.66 o 
  -4   4   8      382.37      378.88      7.92 o 
  -3   4   8     1503.81     1463.15     17.15 o 
  -2   4   8       37.27       52.69      2.95 o 
  -1   4   8        8.39        6.56      2.09 o 
   0   4   8      287.22      283.70     10.55 o 
   1   4   8       42.67       26.05      2.78 o 
   2   4   8      472.26      513.66      7.10 o 
   3   4   8     2173.06     2088.00     19.19 o 
   4   4   8       30.10       25.52      3.55 o 
   5   4   8        9.17        9.23      3.41 o 
   6   4   8        4.68        3.87      3.80 o 
   7   4   8        0.35        0.23      3.97 o 
   8   4   8        4.52       11.36      4.31 o 
  -8   5   8       80.79       70.17      6.64 o 
  -7   5   8       49.61       47.59      6.93 o 
  -6   5   8      250.54      240.28      9.57 o 
  -5   5   8       64.49       68.63      5.61 o 
  -4   5   8        0.01        1.74      3.34 o 
  -3   5   8       14.25       14.28      3.75 o 
  -2   5   8      318.57      306.03      9.81 o 
  -1   5   8      352.48      370.67      8.42 o 
   0   5   8      859.93      889.59     15.65 o 
   1   5   8       79.93       65.59      5.16 o 
   2   5   8      652.59      638.04      8.55 o 
   3   5   8       15.95       19.24      3.29 o 
   4   5   8      718.86      674.99     10.47 o 
   5   5   8        5.17        5.31      3.50 o 
   6   5   8      162.46      174.72      8.07 o 
   7   5   8       69.17       74.55      5.52 o 
  -7   6   8        4.69        7.64      8.14 o 
  -6   6   8        0.11        0.23      4.65 o 
  -5   6   8       67.67       57.47      5.96 o 
  -4   6   8      437.23      396.55     11.14 o 
  -3   6   8      379.17      327.75     10.82 o 
  -2   6   8      261.33      246.34     10.12 o 
  -1   6   8      323.73      296.05      8.80 o 
   0   6   8      180.76      206.14      8.82 o 
   1   6   8       51.61       59.55      6.02 o 
   2   6   8      105.06      115.78      6.37 o 
   3   6   8      371.84      362.44      8.50 o 
   4   6   8      120.70      109.54      5.71 o 
   5   6   8       36.43       24.71      4.13 o 
   6   6   8       13.29       12.27      3.92 o 
   7   6   8        2.24       -2.74      4.16 o 
  -7   7   8       17.68       17.58      8.16 o 
  -6   7   8        0.15        1.41      5.40 o 
  -5   7   8       18.70        5.59      5.25 o 
  -4   7   8        2.21        1.40      4.90 o 
  -3   7   8      152.29      160.17      9.34 o 
  -2   7   8        1.52        0.92      3.81 o 
  -1   7   8      336.40      335.03     13.07 o 
   0   7   8      189.87      195.79     13.29 o 
   1   7   8      879.03      842.29     23.94 o 
   2   7   8       12.81        6.48      5.77 o 
   3   7   8       10.58        3.65      4.23 o 
   4   7   8       19.11       17.62      4.39 o 
   5   7   8        5.32       12.83      4.67 o 
   6   7   8        0.44       -6.85      5.05 o 
  -6   8   8        7.68        2.67      6.79 o 
  -5   8   8        6.60        7.38      6.55 o 
  -4   8   8        0.98        0.11      6.99 o 
  -3   8   8       34.69       31.65      7.22 o 
  -2   8   8      145.19      150.97     13.45 o 
  -1   8   8      183.80      190.42     27.61 o 
   0   8   8      642.08      618.34     38.05 o 
   1   8   8      368.98      401.12     31.61 o 
   2   8   8      599.61      534.70     19.59 o 
   3   8   8        0.11        4.15      5.73 o 
   4   8   8      233.93      225.14     12.13 o 
   5   8   8        0.40        3.36      6.08 o 
   6   8   8       12.21       16.69      7.05 o 
  -5   9   8       24.04       44.82     11.70 o 
  -4   9   8        7.79       20.33      9.15 o 
  -3   9   8       15.46       25.18      7.96 o 
  -2   9   8        8.84       12.42     13.77 o 
  -1   9   8       25.29       25.91     17.47 o 
   0   9   8       11.46      -14.88     15.92 o 
   1   9   8       10.07       70.11     20.80 o 
   2   9   8      168.24      133.33     17.72 o 
   3   9   8       63.41       87.37     19.43 o 
   4   9   8       22.23       35.90      8.66 o 
   5   9   8        2.05        8.32      6.84 o 
  -4  10   8        0.01       12.35     12.20 o 
  -3  10   8      108.06      154.55     39.36 o 
  -2  10   8       75.02      114.57     14.29 o 
  -1  10   8       37.22       68.33     21.99 o 
   0  10   8      172.54       39.16     24.95 o 
   1  10   8        0.01       31.98     20.29 o 
   2  10   8       77.78       52.05     23.69 o 
   3  10   8       25.72       40.64     22.21 o 
   4  10   8        1.17        1.55     11.24 o 
  -2  11   8       99.50      170.56     36.28 o 
  -1  11   8       80.11       22.58     23.47 o 
   1  11   8       12.86       17.10     25.39 o 
  -7   0   9        7.72       16.20      7.52 o 
  -5   0   9        4.49        3.79      5.14 o 
  -3   0   9     1201.91     1206.43     12.88 o 
  -1   0   9     3521.21     3664.82     26.94 o 
   1   0   9     3410.47     3218.18     28.11 o 
   3   0   9      141.47      155.43      6.61 o 
   5   0   9      926.37      896.23     16.62 o 
   7   0   9       10.25        9.81      5.49 o 
  -8   1   9        3.06       49.91     24.36 o 
  -7   1   9       43.35       36.33      6.72 o 
  -6   1   9      559.40      503.63     16.77 o 
  -5   1   9      116.69      115.87      8.43 o 
  -4   1   9      266.28      230.50      7.00 o 
  -3   1   9     1148.19     1050.68      9.43 o 
  -2   1   9        0.32        4.16      1.38 o 
  -1   1   9     1351.14     1383.37      8.45 o 
   0   1   9     4716.29     4367.50     23.42 o 
   1   1   9     2925.67     2957.25     19.52 o 
   2   1   9       33.02       12.64      1.92 o 
   3   1   9       23.35       20.12      2.31 o 
   4   1   9       12.81       11.22      2.41 o 
   5   1   9      670.95      692.60      9.77 o 
   6   1   9      135.17      147.97      5.85 o 
   7   1   9        7.47       13.26      3.74 o 
   8   1   9        0.00        1.33      3.96 o 
  -8   2   9        9.69       20.16     13.93 o 
  -7   2   9       10.79        6.24      8.67 o 
  -6   2   9       87.57      109.79      7.83 o 
  -5   2   9       25.73       25.91      4.33 o 
  -4   2   9       17.76       17.06      3.01 o 
  -3   2   9      738.01      722.42     12.16 o 
  -2   2   9     2569.07     2592.13     17.02 o 
  -1   2   9      303.43      343.84      4.42 o 
   0   2   9       20.97       25.88      1.97 o 
   1   2   9     8592.28     8547.75     71.58 o 
   2   2   9     2247.44     2257.03     15.07 o 
   3   2   9     1594.70     1725.34     14.19 o 
   4   2   9      144.47      155.69      4.91 o 
   5   2   9        5.28        2.48      2.55 o 
   6   2   9       61.55       64.53      4.49 o 
   7   2   9      153.59      144.42      6.46 o 
   8   2   9      178.04      179.64      8.16 o 
  -8   3   9       65.41       53.03     18.74 o 
  -7   3   9       18.97        4.31      7.99 o 
  -6   3   9      546.39      502.95     20.29 o 
  -5   3   9       20.28       18.42      3.71 o 
  -4   3   9       22.43       35.11      5.13 o 
  -3   3   9      870.34      882.83     15.94 o 
  -2   3   9     3140.05     3188.38     28.81 o 
  -1   3   9      597.44      656.49      7.77 o 
   0   3   9      869.13     1007.19      7.95 o 
   1   3   9       30.98       45.34      2.93 o 
   2   3   9      349.47      319.99      5.05 o 
   3   3   9        8.20        8.28      2.67 o 
   4   3   9       61.33       68.21      3.73 o 
   5   3   9      251.75      270.59      6.67 o 
   6   3   9       85.50       87.72      4.84 o 
   7   3   9        7.25        8.93      3.96 o 
   8   3   9       40.55       42.53      5.66 o 
  -8   4   9      419.43      326.12     11.29 o 
  -7   4   9       13.09       10.15      6.74 o 
  -6   4   9      821.56      737.82     13.98 o 
  -5   4   9      242.12      244.69      8.48 o 
  -4   4   9      306.68      339.68      7.85 o 
  -3   4   9     1487.60     1537.26     17.86 o 
  -2   4   9       12.99       23.92      2.32 o 
  -1   4   9     1366.25     1556.16     15.33 o 
   0   4   9       48.72       42.69      3.12 o 
   1   4   9      983.15     1152.99      9.97 o 
   2   4   9     1502.01     1545.61     12.60 o 
   3   4   9        5.29        4.19      2.59 o 
   4   4   9      122.87      145.78      5.63 o 
   5   4   9        5.17        2.24      3.23 o 
   6   4   9        4.86        4.01      3.75 o 
   7   4   9       77.69       76.77      5.88 o 
  -8   5   9        4.01        5.02      4.91 o 
  -7   5   9      172.32      168.56     12.48 o 
  -6   5   9        8.30        7.69      5.56 o 
  -5   5   9        2.85       -1.60      3.66 o 
  -4   5   9       22.13       20.24      5.30 o 
  -3   5   9        0.38        0.55      3.16 o 
  -2   5   9      871.66      924.28     12.49 o 
  -1   5   9     1177.09     1124.91     14.65 o 
   0   5   9      449.51      524.89     12.21 o 
   1   5   9     3422.44     3493.80     27.19 o 
   2   5   9      269.49      254.01      5.77 o 
   3   5   9        8.40       10.77      3.15 o 
   4   5   9       53.60       61.51      4.78 o 
   5   5   9        6.03       12.84      3.55 o 
   6   5   9       19.48       21.20      4.42 o 
   7   5   9        0.26       -1.60      3.83 o 
  -7   6   9        0.01        7.30     10.54 o 
  -6   6   9       82.81       80.02      6.71 o 
  -5   6   9       51.09       47.16      5.79 o 
  -4   6   9      162.88      140.36      8.69 o 
  -3   6   9       59.77       47.96      5.61 o 
  -2   6   9       13.48       15.61      3.75 o 
  -1   6   9     1242.77     1243.61     16.90 o 
   0   6   9      234.18      235.88      9.80 o 
   1   6   9      298.00      253.35      8.77 o 
   2   6   9       82.11       80.14      5.22 o 
   3   6   9        3.66        7.18      3.48 o 
   4   6   9        1.98       -1.34      3.35 o 
   5   6   9       65.59       58.20      5.03 o 
   6   6   9       27.90       30.85      5.01 o 
   7   6   9        0.73       -2.40      4.28 o 
  -7   7   9        1.74        2.85      5.79 o 
  -6   7   9       32.34       35.50      6.39 o 
  -5   7   9        0.07       -0.11      7.81 o 
  -4   7   9        4.09        2.34      6.35 o 
  -3   7   9      561.04      506.86     13.87 o 
  -2   7   9      253.17      237.41      9.62 o 
  -1   7   9      607.37      583.06     13.46 o 
   0   7   9        3.93       10.96     12.29 o 
   1   7   9       91.12       97.92     10.78 o 
   2   7   9      117.91      142.48      9.16 o 
   3   7   9        0.01       -4.02      4.53 o 
   4   7   9       71.74       58.38      5.72 o 
   5   7   9        0.14       -1.38      4.79 o 
   6   7   9       25.26       18.25      5.44 o 
  -6   8   9       17.71       23.47      8.95 o 
  -5   8   9        5.04       14.07      9.09 o 
  -4   8   9        0.12        4.43      6.16 o 
  -3   8   9      206.16      178.48     11.56 o 
  -2   8   9       26.46        5.52     20.25 o 
  -1   8   9      493.41      506.15     20.16 o 
   0   8   9       35.79       36.35     17.40 o 
   1   8   9       14.46       15.99     15.55 o 
   2   8   9        1.00        6.15      7.37 o 
   3   8   9       89.03       84.97     11.04 o 
   4   8   9      108.22      101.23      9.78 o 
   5   8   9       22.22       11.63      5.72 o 
   6   8   9       34.58       24.81      7.76 o 
  -5   9   9        2.89        5.95      8.64 o 
  -4   9   9        0.02       -3.59      8.63 o 
  -3   9   9       11.30       19.62     10.10 o 
  -2   9   9       22.23       43.31     18.51 o 
  -1   9   9      356.20      342.62     18.79 o 
   0   9   9        1.48        2.22     15.47 o 
   1   9   9       37.78       64.85     20.80 o 
   2   9   9       59.17       63.60     22.06 o 
   3   9   9        4.47        4.16      9.05 o 
   4   9   9       33.45       56.92     10.17 o 
   5   9   9        6.85        5.08      6.97 o 
  -4  10   9        4.65        2.95     21.23 o 
  -3  10   9       12.48       12.58     17.08 o 
  -1  10   9        7.75        1.84     23.69 o 
   0  10   9        2.97        9.18     20.36 o 
   1  10   9       79.80      139.93     28.43 o 
   2  10   9       35.55       58.93     23.62 o 
   3  10   9       36.72       47.28     15.60 o 
   4  10   9       56.92       43.71     22.92 o 
  -2  11   9        3.63      -12.14     19.92 o 
  -1  11   9        3.16       25.62     22.28 o 
   0  11   9        1.80       40.13     24.58 o 
   1  11   9       12.88       47.60     28.50 o 
   2  11   9        0.01       22.88     25.32 o 
  -8   0  10       72.06       50.09     23.69 o 
  -6   0  10        3.09        0.33      5.89 o 
  -4   0  10     1659.33     1613.15     17.26 o 
  -2   0  10      820.50      945.10     10.57 o 
   0   0  10     2040.47     1897.53     21.14 o 
   2   0  10     4366.87     4321.86     45.99 o 
   4   0  10      930.42      944.61     16.16 o 
   6   0  10       83.51       82.42      6.97 o 
   8   0  10      174.36      183.62     11.15 o 
  -8   1  10       13.00       24.41      7.19 o 
  -7   1  10       13.04       10.92      4.61 o 
  -6   1  10       44.61       57.72      6.77 o 
  -5   1  10        4.01        4.15      2.96 o 
  -4   1  10      116.95      102.49      4.66 o 
  -3   1  10      132.55      147.01      4.42 o 
  -2   1  10      325.59      321.97      5.74 o 
  -1   1  10     5155.17     5090.54     23.40 o 
   0   1  10       97.95      111.76      3.42 o 
   1   1  10       49.51       51.31      2.85 o 
   2   1  10     8571.58     9623.48     77.29 o 
   3   1  10       81.68       93.26      3.92 o 
   4   1  10      323.78      391.01      6.76 o 
   5   1  10       83.53       96.23      4.72 o 
   6   1  10       68.84       64.24      4.46 o 
   7   1  10      281.60      272.85      8.01 o 
   8   1  10       93.54      115.03      6.80 o 
  -8   2  10       27.67       12.33     11.14 o 
  -7   2  10        1.18       13.06      8.10 o 
  -6   2  10        0.93       -0.71      4.77 o 
  -5   2  10      372.21      389.62      7.74 o 
  -4   2  10      445.58      449.81      8.49 o 
  -3   2  10       47.60       66.92      2.88 o 
  -2   2  10       89.16      104.51      2.80 o 
  -1   2  10     2479.06     2549.52     14.61 o 
   0   2  10       23.03       12.44      1.98 o 
   1   2  10     2199.55     2152.08     16.44 o 
   2   2  10     1826.89     1691.71     12.58 o 
   3   2  10      204.78      220.86      5.33 o 
   4   2  10      108.72      120.87      4.55 o 
   5   2  10        7.09       10.68      2.89 o 
   6   2  10      147.47      149.34      6.13 o 
   7   2  10       32.33       36.20      4.56 o 
   8   2  10        2.55        8.18      4.43 o 
  -8   3  10      225.42      204.99     17.45 o 
  -7   3  10       44.38       60.27     11.06 o 
  -6   3  10      762.75      716.45     23.34 o 
  -5   3  10      354.34      379.65     11.68 o 
  -4   3  10      183.45      143.97      8.16 o 
  -3   3  10     2663.95     2699.44     31.42 o 
  -2   3  10     1936.46     2006.19     17.73 o 
  -1   3  10      240.33      244.85      4.75 o 
   0   3  10     2462.15     2693.29     18.50 o 
   1   3  10      442.32      402.40      8.13 o 
   2   3  10      146.06      156.36      4.38 o 
   3   3  10      220.32      183.08      5.80 o 
   4   3  10        0.16        1.68      2.45 o 
   5   3  10       19.74       27.50      3.54 o 
   6   3  10       91.09      100.60      5.12 o 
   7   3  10       78.73       79.69      5.61 o 
   8   3  10       12.21       15.70      5.24 o 
  -8   4  10      129.27      183.98     17.59 o 
  -7   4  10        1.93        3.76      4.82 o 
  -6   4  10      131.22      154.93     10.26 o 
  -5   4  10       34.54       50.93      5.98 o 
  -4   4  10       41.87       35.48      4.50 o 
  -3   4  10      580.72      542.37     11.25 o 
  -2   4  10      177.95      148.79      4.48 o 
  -1   4  10      398.79      483.84      7.41 o 
   0   4  10      403.16      411.80      6.31 o 
   1   4  10     1969.92     1911.49     14.77 o 
   2   4  10      420.41      419.27      6.05 o 
   3   4  10        3.21        3.57      2.57 o 
   4   4  10      872.47      915.04     11.24 o 
   5   4  10      154.89      146.26      6.54 o 
   6   4  10       82.71       76.83      5.62 o 
   7   4  10       19.38       20.78      4.69 o 
  -8   5  10       97.21      106.22     27.52 o 
  -7   5  10        3.21        2.65      4.30 o 
  -6   5  10      214.46      188.99      8.21 o 
  -5   5  10       87.93       89.80      9.60 o 
  -4   5  10       16.81       17.09      4.15 o 
  -3   5  10        0.71        1.07      3.05 o 
  -2   5  10     2388.78     2451.12     19.73 o 
  -1   5  10      518.53      436.86      8.36 o 
   0   5  10     1986.59     2013.98     19.69 o 
   1   5  10      184.36      202.29      6.49 o 
   2   5  10      408.25      415.85      6.89 o 
   3   5  10      659.27      612.71     10.02 o 
   4   5  10      221.80      210.55      6.82 o 
   5   5  10      225.21      234.54      7.16 o 
   6   5  10      258.56      251.75      8.27 o 
   7   5  10       14.18       12.27      4.66 o 
  -7   6  10       93.43       96.78      7.83 o 
  -6   6  10       37.91       34.03      6.73 o 
  -5   6  10       10.61        8.46      4.72 o 
  -4   6  10       20.24       14.50      5.68 o 
  -3   6  10      155.47      171.12      8.82 o 
  -2   6  10      125.71      156.05      5.39 o 
  -1   6  10      606.57      582.62     11.15 o 
   0   6  10      106.02       93.45      7.36 o 
   1   6  10        5.62        6.90      3.89 o 
   2   6  10       42.34       39.97      3.71 o 
   3   6  10       21.00       27.08      4.33 o 
   4   6  10       27.60       33.97      4.39 o 
   5   6  10        1.38       -0.56      3.50 o 
   6   6  10       51.92       57.09      6.07 o 
   7   6  10       20.52       30.80      6.36 o 
  -7   7  10        2.68        0.08      5.23 o 
  -6   7  10       62.51       62.39      7.01 o 
  -5   7  10        7.67       10.06      5.75 o 
  -4   7  10       78.82       59.91      9.41 o 
  -3   7  10      406.54      434.31     13.38 o 
  -2   7  10        0.43       -0.10      4.35 o 
  -1   7  10        0.19       -2.12      2.96 o 
   0   7  10        2.01        0.07     11.18 o 
   1   7  10      101.52       89.35     11.69 o 
   2   7  10       95.10      102.82      7.65 o 
   3   7  10      109.72      106.75      6.81 o 
   4   7  10       50.67       54.01      6.72 o 
   5   7  10       65.98       52.74      6.65 o 
   6   7  10        0.55        3.27      4.84 o 
  -6   8  10        6.16        7.44      7.34 o 
  -5   8  10        5.26       12.40     10.24 o 
  -4   8  10      174.04      158.04     22.17 o 
  -3   8  10       33.96       40.23      7.53 o 
  -2   8  10       84.55       90.65     10.89 o 
  -1   8  10        4.18        6.60      7.27 o 
   0   8  10       92.50       73.15     20.36 o 
   1   8  10       95.63      105.72     21.77 o 
   2   8  10       73.18       75.52      8.20 o 
   3   8  10       22.75       22.26      7.04 o 
   4   8  10      448.05      464.26     24.35 o 
   5   8  10       11.56        9.08      5.71 o 
  -5   9  10        1.70       14.18     13.04 o 
  -4   9  10       12.01       39.65      9.28 o 
  -3   9  10       61.85       36.08      9.94 o 
  -2   9  10      418.72      362.22     19.19 o 
  -1   9  10      187.19      173.30     14.42 o 
   0   9  10      104.32      158.21     25.91 o 
   1   9  10       13.25        1.04     15.77 o 
   2   9  10       70.01       66.33     22.80 o 
   3   9  10        0.12       -5.52      7.94 o 
   4   9  10       60.76       54.20     16.68 o 
   5   9  10        0.86        4.72      7.18 o 
  -4  10  10        3.46        6.78     16.19 o 
  -3  10  10       20.38       20.54     17.79 o 
  -2  10  10        6.63       30.40     10.19 o 
  -1  10  10       56.36       77.59     25.02 o 
   0  10  10       44.07       82.40     25.54 o 
   1  10  10        0.34      -12.88     19.47 o 
   2  10  10       79.16       95.28     25.76 o 
   3  10  10        5.52       -4.07     17.10 o 
  -2  11  10       60.63      137.78     26.80 o 
  -1  11  10       21.26        8.37     23.39 o 
   0  11  10       64.40       -7.11     25.10 o 
   1  11  10        0.43        8.00     27.17 o 
  -7   0  11       24.84       17.47      8.86 o 
  -5   0  11        5.78       -1.01      3.14 o 
  -1   0  11       40.11       38.07      3.02 o 
   1   0  11     1014.32     1188.96     17.83 o 
   3   0  11     1596.16     1637.08     24.53 o 
   5   0  11      835.54      829.53     16.68 o 
   7   0  11       59.41       69.38      9.14 o 
  -8   1  11       13.64       -4.19      9.69 o 
  -7   1  11        0.74       -7.47      4.98 o 
  -6   1  11        2.63        5.88      5.29 o 
  -5   1  11       75.68       99.38      8.10 o 
  -4   1  11      459.36      531.90      7.73 o 
  -3   1  11       29.01       32.15      2.51 o 
  -2   1  11      378.69      430.27      5.63 o 
  -1   1  11      412.80      408.60      4.54 o 
   0   1  11       56.56       81.20      3.21 o 
   1   1  11       12.74       14.35      2.28 o 
   2   1  11      104.03      144.04      4.89 o 
   3   1  11      891.14      892.45      9.96 o 
   4   1  11     1034.67     1031.36     12.31 o 
   5   1  11        1.69        2.36      3.18 o 
   6   1  11       19.15       21.29      3.89 o 
   7   1  11        0.46        7.32      3.93 o 
   8   1  11       56.15       61.19      5.85 o 
  -8   2  11       61.00       42.65     17.06 o 
  -7   2  11        3.00       -7.82      5.76 o 
  -6   2  11      136.15      142.48     19.15 o 
  -5   2  11       19.53       25.60      3.77 o 
  -4   2  11      524.67      587.68      8.69 o 
  -3   2  11     1206.00     1225.84     10.75 o 
  -2   2  11     1369.00     1330.37     10.18 o 
  -1   2  11       45.53       49.10      2.20 o 
   0   2  11       78.43       83.00      2.49 o 
   1   2  11      168.59      239.20      5.10 o 
   2   2  11      286.94      270.99      4.97 o 
   3   2  11      212.81      229.87      5.51 o 
   4   2  11       38.35       35.09      3.15 o 
   5   2  11        1.58        1.24      2.69 o 
   6   2  11       74.87       86.04      5.10 o 
   7   2  11       12.59       19.82      4.28 o 
   8   2  11        2.09       -0.67      4.50 o 
  -8   3  11      186.82      204.69     23.01 o 
  -7   3  11        5.24       10.43      8.84 o 
  -6   3  11       31.00       43.97     13.85 o 
  -5   3  11      439.33      385.47     12.23 o 
  -4   3  11      108.48      102.68      7.71 o 
  -3   3  11      246.08      260.26      8.56 o 
  -2   3  11      121.75      118.75      4.27 o 
  -1   3  11       89.63      143.11      3.77 o 
   0   3  11        0.39        3.59      1.44 o 
   1   3  11      936.44     1120.61     11.76 o 
   2   3  11      666.83      760.58     10.18 o 
   3   3  11      872.88      715.49     10.32 o 
   4   3  11      118.24      121.01      4.96 o 
   5   3  11      239.46      270.89      7.05 o 
   6   3  11       33.28       36.53      4.20 o 
   7   3  11       79.59       92.83      6.01 o 
   8   3  11       32.52       22.77      5.69 o 
  -8   4  11      155.91      152.37     18.72 o 
  -7   4  11        7.03       14.98      9.40 o 
  -6   4  11       59.15       48.56      5.30 o 
  -5   4  11       79.88       83.07      7.47 o 
  -4   4  11       20.84       20.55      4.68 o 
  -3   4  11      413.58      441.87     10.33 o 
  -2   4  11     1347.47     1415.74     14.19 o 
  -1   4  11      991.45     1043.09     11.22 o 
   0   4  11     1793.16     1622.22     12.18 o 
   1   4  11      373.46      424.62      6.86 o 
   2   4  11       14.07       17.81      2.39 o 
   3   4  11        9.67       15.84      2.87 o 
   4   4  11      301.80      322.61      7.95 o 
   5   4  11        0.10        0.61      3.55 o 
   6   4  11      275.87      246.99      8.46 o 
   7   4  11        0.15       -5.35      4.08 o 
  -7   5  11        0.42        4.27      4.64 o 
  -6   5  11       22.48       26.92      4.96 o 
  -5   5  11       71.72       66.39      6.26 o 
  -4   5  11       16.46        7.20      4.23 o 
  -3   5  11      140.87      137.17      6.70 o 
  -2   5  11        7.96        9.25      2.70 o 
  -1   5  11      261.78      299.02      7.10 o 
   0   5  11        6.92       11.70      2.52 o 
   1   5  11      898.77      795.62      9.63 o 
   2   5  11       49.40       50.53      3.20 o 
   3   5  11       16.21       19.79      3.26 o 
   4   5  11       26.27       22.48      3.81 o 
   5   5  11       29.78       34.66      4.87 o 
   6   5  11        8.59        4.33      4.32 o 
   7   5  11       44.01       46.10      5.69 o 
  -7   6  11        0.33        0.89      4.94 o 
  -6   6  11        0.80        5.51      6.25 o 
  -5   6  11      268.17      248.94      9.82 o 
  -4   6  11       62.15       72.05      7.31 o 
  -3   6  11       72.35       81.55      6.55 o 
  -2   6  11      263.71      281.37      6.17 o 
  -1   6  11      613.78      634.84     10.93 o 
   0   6  11     1053.14     1006.05     14.00 o 
   1   6  11       32.21       30.47      4.68 o 
   2   6  11        7.36        3.58      3.18 o 
   3   6  11      433.61      457.27      9.90 o 
   4   6  11        2.45       -4.88      3.25 o 
   5   6  11       17.15        9.34      4.34 o 
   6   6  11      203.12      212.49      9.13 o 
  -6   7  11        0.65        5.49      6.52 o 
  -5   7  11      100.36      106.90      8.51 o 
  -4   7  11       55.44       57.41      8.10 o 
  -3   7  11      189.08      179.17      9.81 o 
  -2   7  11        8.38       11.73      3.63 o 
  -1   7  11      284.66      218.41     11.40 o 
   0   7  11        0.06       -3.78      4.71 o 
   1   7  11       26.53       36.69      8.24 o 
   2   7  11      462.28      418.13     11.43 o 
   3   7  11      114.81      103.90      7.74 o 
   4   7  11        0.52        3.42      5.82 o 
   5   7  11       51.62       46.13      6.15 o 
   6   7  11       15.28       24.36      5.81 o 
  -6   8  11        0.30        5.48      9.93 o 
  -5   8  11        0.04        9.79      6.99 o 
  -4   8  11       24.50       40.87     12.87 o 
  -3   8  11       33.38       23.15      7.96 o 
  -2   8  11       80.96       94.47     11.35 o 
  -1   8  11      410.43      382.24     17.54 o 
   0   8  11      156.12      170.43     25.54 o 
   1   8  11      115.79      126.00     11.28 o 
   2   8  11        2.53        4.65      8.85 o 
   3   8  11        0.91       -1.32      6.29 o 
   4   8  11        0.24       13.64      7.79 o 
   5   8  11        5.46        8.63      5.35 o 
  -5   9  11       35.51       62.50     22.84 o 
  -4   9  11       13.72       39.52     13.77 o 
  -3   9  11        0.87      -13.12     12.58 o 
  -2   9  11       68.32       57.90     11.02 o 
  -1   9  11        1.98       19.32      8.37 o 
   0   9  11       95.69       90.32     23.25 o 
   1   9  11        2.12       22.58     17.62 o 
   2   9  11        0.07       -3.83      7.63 o 
   3   9  11        5.03       -1.18      9.46 o 
   4   9  11      234.85      217.55     31.69 o 
  -4  10  11        5.15       18.96     20.09 o 
  -3  10  11      101.56       83.99     22.58 o 
  -2  10  11        5.31        7.85     16.66 o 
  -1  10  11        0.47      -22.88     15.25 o 
   0  10  11      147.45      185.31     31.02 o 
   1  10  11       28.30       45.90     24.65 o 
   2  10  11        5.16        4.21     12.61 o 
   3  10  11        0.45        0.07     20.88 o 
  -1  11  11        1.73       -2.30     19.10 o 
   0  11  11       17.60       53.45     26.87 o 
   1  11  11       60.91       81.81     32.35 o 
  -8   0  12       21.17       34.78     11.33 o 
  -6   0  12      195.01      197.75     16.06 o 
  -4   0  12       37.46       55.02      4.96 o 
  -2   0  12     2066.93     1894.59     17.69 o 
   0   0  12    11496.17    13347.14    143.33 o 
   2   0  12     1306.72     1684.78     23.06 o 
   4   0  12     1186.81     1188.79     22.29 o 
   6   0  12        9.99       12.19      6.08 o 
   8   0  12       23.18       19.25      7.45 o 
  -8   1  12        1.86        5.93      7.18 o 
  -7   1  12        7.85       -2.44      5.36 o 
  -6   1  12        0.87       -7.51      5.00 o 
  -5   1  12      683.69      631.17     11.56 o 
  -4   1  12        2.60        8.56      2.33 o 
  -3   1  12       76.01       64.26      2.95 o 
  -2   1  12      250.98      263.48      4.62 o 
  -1   1  12     4738.10     4678.34     24.27 o 
   0   1  12     3177.44     3263.73     20.58 o 
   1   1  12      130.66      148.78      4.57 o 
   2   1  12      747.04      856.16     10.43 o 
   3   1  12     1444.50     1438.62     13.35 o 
   4   1  12       11.88       21.40      3.15 o 
   5   1  12       45.83       38.60      3.96 o 
   6   1  12      133.08      124.13      6.15 o 
   7   1  12        0.65        2.53      3.90 o 
   8   1  12      166.42      159.97      7.99 o 
  -8   2  12       17.30       13.24     18.39 o 
  -7   2  12       57.45       51.10      8.23 o 
  -6   2  12        0.35       -4.49      6.82 o 
  -5   2  12       49.23       54.62      4.64 o 
  -4   2  12      938.17      907.56     12.07 o 
  -3   2  12        2.57       -1.12      2.18 o 
  -2   2  12      256.20      252.06      4.36 o 
  -1   2  12       11.07        3.23      1.49 o 
   0   2  12        0.08        3.35      1.30 o 
   1   2  12      193.16      154.24      4.85 o 
   2   2  12      946.80     1121.34     10.45 o 
   3   2  12      954.72     1031.14     11.85 o 
   4   2  12       60.21       66.90      3.82 o 
   5   2  12      285.17      241.83      6.69 o 
   6   2  12       26.79       34.95      4.23 o 
   7   2  12       16.26       11.54      4.19 o 
   8   2  12        4.32        8.04      4.69 o 
  -8   3  12        7.48       21.56     12.65 o 
  -7   3  12        0.81       12.93      8.33 o 
  -6   3  12       28.69       26.74      8.48 o 
  -5   3  12      103.46      115.18     10.74 o 
  -4   3  12      124.26      131.57      6.17 o 
  -3   3  12     2104.34     2197.26     25.64 o 
  -2   3  12      326.87      359.29      6.44 o 
  -1   3  12     1111.21     1275.22     10.78 o 
   0   3  12      798.99      956.76     11.28 o 
   1   3  12      303.96      293.37      6.39 o 
   2   3  12     2531.48     2839.79     32.97 o 
   3   3  12      137.09      159.94      5.34 o 
   4   3  12       27.14       23.94      3.26 o 
   5   3  12      595.26      609.70      9.88 o 
   6   3  12      308.56      294.39      8.02 o 
   7   3  12       10.60        8.97      4.29 o 
  -8   4  12      286.28      236.67     18.20 o 
  -7   4  12        7.32       10.61      8.20 o 
  -6   4  12       26.65       16.58      4.37 o 
  -5   4  12      249.32      243.50     11.07 o 
  -4   4  12       57.20       64.28      5.84 o 
  -3   4  12       20.91       20.19      2.89 o 
  -2   4  12     1283.89     1197.16     12.80 o 
  -1   4  12      266.20      282.95      6.03 o 
   0   4  12       54.60       61.46      3.10 o 
   1   4  12        1.97       -1.56      2.10 o 
   2   4  12       21.62       27.08      3.54 o 
   3   4  12       34.68       45.19      3.59 o 
   4   4  12      244.44      245.25      7.73 o 
   5   4  12       12.18       21.52      4.15 o 
   6   4  12       81.78       79.24      6.19 o 
   7   4  12       30.61       36.25      5.97 o 
  -7   5  12       10.53       11.73      5.97 o 
  -6   5  12        3.89        5.13      4.21 o 
  -5   5  12        0.12       -1.18      4.31 o 
  -4   5  12       52.25       55.33      8.55 o 
  -3   5  12       59.78       74.91      5.77 o 
  -2   5  12       74.96       64.53      3.97 o 
  -1   5  12      202.03      222.23      6.00 o 
   0   5  12       52.13       65.40      3.31 o 
   1   5  12      184.84      192.92      6.29 o 
   2   5  12     1071.42     1052.05     21.65 o 
   3   5  12       12.73       17.21      3.71 o 
   4   5  12      463.09      433.40      9.96 o 
   5   5  12      219.16      226.11      7.76 o 
   6   5  12        0.04       -3.01      4.32 o 
   7   5  12       34.39       40.87      6.09 o 
  -7   6  12        3.25        0.95      5.10 o 
  -6   6  12       69.60       85.46      7.10 o 
  -5   6  12      130.67      105.29     12.97 o 
  -4   6  12      179.84      158.52     10.26 o 
  -3   6  12      178.16      134.74      8.20 o 
  -2   6  12       19.57       17.27      3.66 o 
  -1   6  12      847.70      868.69     12.93 o 
   0   6  12      409.52      436.24      8.45 o 
   1   6  12        4.21       -2.73      3.53 o 
   2   6  12      501.59      455.42      9.06 o 
   3   6  12       40.83       41.18      5.59 o 
   4   6  12       84.70       66.00      6.33 o 
   5   6  12        3.47        6.42      4.58 o 
   6   6  12        3.93        8.67      5.12 o 
  -6   7  12       40.24       34.05      8.90 o 
  -5   7  12        4.68        5.20      5.57 o 
  -4   7  12       24.98       25.49      6.24 o 
  -3   7  12      812.57      765.93     19.84 o 
  -2   7  12       33.94       32.68      4.34 o 
  -1   7  12        0.04       -1.19      3.70 o 
   0   7  12      407.29      391.98     13.33 o 
   1   7  12       29.24       28.30      8.15 o 
   2   7  12        6.43        3.75      6.05 o 
   3   7  12       25.51       25.54      5.71 o 
   4   7  12      303.14      305.88     12.97 o 
   5   7  12       88.80      110.38      7.56 o 
   6   7  12       35.21       35.88      6.42 o 
  -6   8  12        5.54       -4.26     12.40 o 
  -5   8  12       16.47       27.21      7.75 o 
  -4   8  12      106.29      133.08     15.44 o 
  -3   8  12       25.25       25.78      8.14 o 
  -2   8  12      124.62      102.06     16.10 o 
  -1   8  12       60.76       56.87      9.15 o 
   0   8  12       16.87       16.26      6.26 o 
   1   8  12      121.62      127.82     11.39 o 
   2   8  12      205.08      202.53     12.10 o 
   3   8  12       16.33       10.44      6.66 o 
   4   8  12        0.01        9.26      7.05 o 
   5   8  12        1.07       -5.13      5.12 o 
  -5   9  12       85.92       96.74     28.00 o 
  -4   9  12       11.26       27.39     20.21 o 
  -3   9  12       17.46        9.85     10.32 o 
  -2   9  12        0.08       -3.02      7.29 o 
  -1   9  12        0.86      -19.62     13.77 o 
   0   9  12       11.03       22.74     12.05 o 
   1   9  12      120.77      112.33     16.81 o 
   2   9  12       97.38      101.62     15.45 o 
   3   9  12        3.66       18.16     11.58 o 
   4   9  12       37.19       59.77     16.11 o 
  -3  10  12       39.46      -12.51     36.72 o 
  -2  10  12      164.95      345.00     32.65 o 
  -1  10  12       11.89        7.11     18.66 o 
   0  10  12      101.88      124.45     29.39 o 
   1  10  12       12.80       29.33     14.57 o 
   2  10  12        0.97      -15.03     16.21 o 
   3  10  12      103.22      147.06     14.03 o 
  -1  11  12       43.32      215.96     30.06 o 
   0  11  12       49.27      111.42     31.24 o 
  -7   0  13       26.73       15.22      9.31 o 
  -5   0  13        7.34        1.44      2.93 o 
  -3   0  13     4150.29     4032.52     43.19 o 
  -1   0  13     1587.45     1646.12     18.18 o 
   1   0  13      313.26      323.87      9.78 o 
   3   0  13       19.09       18.20      3.97 o 
   5   0  13      751.90      799.98     19.86 o 
   7   0  13       50.62       66.06      8.21 o 
  -8   1  13        8.16       22.81     10.06 o 
  -7   1  13       29.43       28.27      7.33 o 
  -6   1  13      122.96      134.71      9.13 o 
  -5   1  13       88.93       88.51      4.49 o 
  -4   1  13        9.73       10.89      2.35 o 
  -3   1  13        1.21        0.86      1.88 o 
  -2   1  13        7.86        6.69      1.49 o 
  -1   1  13        7.89       14.05      2.82 o 
   0   1  13      956.14      917.19      9.35 o 
   1   1  13       94.83       93.02      3.79 o 
   2   1  13     1498.11     1503.02     14.76 o 
   3   1  13      754.41      691.82      9.78 o 
   4   1  13      165.96      177.48      6.06 o 
   5   1  13       11.77       12.19      3.49 o 
   6   1  13      169.06      175.55      7.27 o 
   7   1  13        0.09        3.13      4.08 o 
   8   1  13        0.96       -3.40      4.93 o 
  -8   2  13       24.72       34.39     13.37 o 
  -7   2  13       75.54      101.78     20.01 o 
  -6   2  13       16.98       21.18      5.98 o 
  -5   2  13      425.78      421.00     10.05 o 
  -4   2  13      330.07      313.87     17.97 o 
  -3   2  13        0.97        4.25      2.51 o 
  -2   2  13      401.62      454.82      6.02 o 
  -1   2  13       64.67       66.30      2.48 o 
   0   2  13     2923.71     3278.33     21.71 o 
   1   2  13        1.82       10.97      2.42 o 
   2   2  13     1008.04     1148.55     10.79 o 
   3   2  13       20.59       22.08      2.95 o 
   4   2  13      147.42      147.49      5.53 o 
   5   2  13      127.30      135.20      6.47 o 
   6   2  13      242.19      255.05      8.29 o 
   7   2  13        0.33       -2.60      4.04 o 
  -8   3  13       82.70       79.37     26.68 o 
  -7   3  13       48.53       62.09     13.28 o 
  -6   3  13       10.47       17.94      5.36 o 
  -5   3  13      134.71      136.16      9.29 o 
  -4   3  13        0.82        0.81      2.60 o 
  -3   3  13       43.24       49.25      4.45 o 
  -2   3  13     1209.45     1183.37     10.81 o 
  -1   3  13     1585.85     1483.49     13.05 o 
   0   3  13     1070.65     1033.72     12.05 o 
   1   3  13      181.63      218.94      6.02 o 
   2   3  13      323.84      320.19      7.63 o 
   3   3  13      298.54      270.03      6.00 o 
   4   3  13       23.69       16.83      3.23 o 
   5   3  13        1.67        5.39      3.41 o 
   6   3  13        7.93        0.64      3.63 o 
   7   3  13       16.62       15.28      4.47 o 
  -8   4  13        9.80       11.34      9.98 o 
  -7   4  13       10.61       -1.90      9.30 o 
  -6   4  13       33.10       40.73      5.19 o 
  -5   4  13       26.26       31.53      5.77 o 
  -4   4  13      326.31      313.08      8.88 o 
  -3   4  13       82.28      100.87      6.42 o 
  -2   4  13       26.91       29.65      2.74 o 
  -1   4  13      246.29      263.89      6.10 o 
   0   4  13      149.39      173.82      5.00 o 
   1   4  13       55.89       57.82      3.55 o 
   2   4  13      484.20      544.85     10.90 o 
   3   4  13       97.31       98.41      5.52 o 
   4   4  13      459.30      458.00     10.05 o 
   5   4  13      448.20      424.63      9.55 o 
   6   4  13        6.78        2.84      3.99 o 
   7   4  13       24.53       14.68      5.27 o 
  -7   5  13       79.94       85.81      8.25 o 
  -6   5  13       13.14       13.07      4.53 o 
  -5   5  13       62.79       47.02      6.03 o 
  -4   5  13      644.18      609.91     19.60 o 
  -3   5  13       88.09       64.27      5.68 o 
  -2   5  13      176.99      193.33      6.09 o 
  -1   5  13      518.57      429.05      7.84 o 
   0   5  13      283.55      323.71      7.05 o 
   1   5  13      386.28      363.58      8.03 o 
   2   5  13        2.41        7.66      3.06 o 
   3   5  13       15.63       11.56      3.81 o 
   4   5  13      238.41      250.94      9.05 o 
   5   5  13       19.00       29.86      5.13 o 
   6   5  13       11.82       16.15      6.25 o 
   7   5  13        2.55       10.72      5.45 o 
  -7   6  13        0.06       -4.52      4.92 o 
  -6   6  13       71.42       70.27      6.87 o 
  -5   6  13       10.89       23.49      6.64 o 
  -4   6  13      195.05      201.29     11.00 o 
  -3   6  13        0.06        3.42      4.47 o 
  -2   6  13        5.76       10.55      3.17 o 
  -1   6  13       71.31       64.92      4.58 o 
   0   6  13      433.52      411.05      8.07 o 
   1   6  13      241.37      208.74      7.17 o 
   2   6  13      383.36      336.34      9.62 o 
   3   6  13      850.00      792.71     14.76 o 
   4   6  13       31.98       29.42      5.43 o 
   5   6  13      231.55      219.83      9.21 o 
   6   6  13        4.16        5.11      5.49 o 
  -6   7  13       43.85       42.54      7.07 o 
  -5   7  13       16.20       16.53      9.53 o 
  -4   7  13       98.96       93.20      8.61 o 
  -3   7  13      294.35      320.61     12.17 o 
  -2   7  13      622.85      551.74     12.19 o 
  -1   7  13        6.31        7.17      4.05 o 
   0   7  13      228.52      210.68      7.86 o 
   1   7  13       17.34       11.02      5.92 o 
   2   7  13      273.19      266.77     10.54 o 
   3   7  13       15.33        9.30      4.90 o 
   4   7  13      100.64      103.57      7.55 o 
   5   7  13       13.10       14.83      5.33 o 
   6   7  13       15.42       16.92      5.72 o 
  -6   8  13        8.15        5.60      7.54 o 
  -5   8  13       81.27       83.02      9.83 o 
  -4   8  13       57.25       64.03     13.25 o 
  -3   8  13       90.29       88.48     11.00 o 
  -2   8  13       39.92       47.31      9.37 o 
  -1   8  13        0.10       -2.11      5.02 o 
   0   8  13      288.69      231.88     13.02 o 
   1   8  13       58.73       46.90      9.26 o 
   2   8  13      742.99      685.55     24.28 o 
   3   8  13        9.54       11.49      6.01 o 
   4   8  13      137.32      164.28     13.80 o 
   5   8  13      208.04      209.99     11.22 o 
  -5   9  13        0.69        8.44     16.72 o 
  -4   9  13        5.26       38.42     37.46 o 
  -3   9  13       19.40        2.01     13.77 o 
  -2   9  13       22.12       11.70     16.66 o 
  -1   9  13        9.50        2.40      6.94 o 
   0   9  13      252.53      240.79     20.92 o 
   1   9  13       26.70       27.48     12.81 o 
   2   9  13      110.26      141.54     12.58 o 
   3   9  13        5.85        1.66      7.29 o 
   4   9  13       32.76       33.36      7.62 o 
  -3  10  13        5.69       -1.41     33.91 o 
  -2  10  13        0.15      177.39     26.80 o 
  -1  10  13        0.80        5.18     19.55 o 
   0  10  13        8.39       -9.55     19.92 o 
   1  10  13       12.97       36.48     14.22 o 
   2  10  13        5.23        4.66     22.58 o 
   3  10  13        0.96       17.09     12.11 o 
  -8   0  14       46.29       46.00     12.73 o 
  -6   0  14      520.55      623.29     26.07 o 
  -4   0  14      115.32      113.44      5.67 o 
  -2   0  14     1546.50     1480.82     15.53 o 
   0   0  14      105.31      102.51      6.44 o 
   2   0  14     2052.93     2328.09     29.69 o 
   4   0  14       58.23       58.90      6.04 o 
   6   0  14      900.13      897.68     19.54 o 
  -8   1  14        0.32       -5.84      6.13 o 
  -7   1  14       16.79       25.44     10.04 o 
  -6   1  14      213.24      204.11      7.87 o 
  -5   1  14      224.48      201.88      6.28 o 
  -4   1  14        0.90        0.85      1.73 o 
  -3   1  14        0.48        0.09      2.86 o 
  -2   1  14      379.54      412.63      5.83 o 
  -1   1  14       92.81      121.12      4.28 o 
   0   1  14     3721.80     4319.41     26.40 o 
   1   1  14       60.90       80.07      3.89 o 
   2   1  14      200.03      162.16      5.50 o 
   3   1  14      198.65      204.21      6.41 o 
   4   1  14       26.35       30.61      3.85 o 
   5   1  14       87.44       88.24      5.60 o 
   6   1  14       31.34       33.35      4.54 o 
   7   1  14       97.00       99.24      7.17 o 
  -8   2  14        9.17       29.36     16.69 o 
  -7   2  14      186.22      190.00     23.68 o 
  -6   2  14        0.95        6.49      6.32 o 
  -5   2  14      134.08      138.68      8.13 o 
  -4   2  14       58.60       86.26      5.81 o 
  -3   2  14      389.90      457.79      9.45 o 
  -2   2  14      656.75      650.70      7.58 o 
  -1   2  14        9.77       17.86      1.79 o 
   0   2  14     2933.41     3087.40     19.27 o 
   1   2  14     4770.07     4735.72     42.83 o 
   2   2  14      137.52      128.09      4.11 o 
   3   2  14       76.06       74.19      4.20 o 
   4   2  14        5.99        2.60      2.84 o 
   5   2  14        5.99        2.06      3.21 o 
   6   2  14      138.47      152.16      7.13 o 
   7   2  14       10.19        5.74      4.48 o 
  -8   3  14       20.90       12.57     27.56 o 
  -7   3  14        3.02       30.72     19.54 o 
  -6   3  14        0.96        4.96      5.92 o 
  -5   3  14       45.13       43.76      6.49 o 
  -4   3  14        0.77        2.35      3.17 o 
  -3   3  14      325.41      279.50     12.18 o 
  -2   3  14      912.81      895.91      9.11 o 
  -1   3  14     1134.43     1127.03     10.58 o 
   0   3  14      296.82      294.58      7.05 o 
   1   3  14       27.25       30.92      3.59 o 
   2   3  14      455.96      448.39      9.09 o 
   3   3  14        4.01        5.18      2.74 o 
   4   3  14      119.02      114.78      5.28 o 
   5   3  14       17.14       15.57      3.70 o 
   6   3  14       31.67       33.25      4.53 o 
   7   3  14        5.09        0.90      4.56 o 
  -8   4  14       14.25       18.27     11.90 o 
  -7   4  14        9.73       12.14      5.85 o 
  -6   4  14        0.38       -1.70      3.87 o 
  -5   4  14      167.09      145.58      7.69 o 
  -4   4  14      147.65      152.99      7.32 o 
  -3   4  14      241.38      227.12      9.55 o 
  -2   4  14       11.63       13.93      2.38 o 
  -1   4  14     1095.18     1104.86     11.67 o 
   0   4  14      895.12      802.74      9.97 o 
   1   4  14      538.84      436.08      8.39 o 
   2   4  14       71.23       76.92      5.10 o 
   3   4  14      704.11      700.22     11.64 o 
   4   4  14      410.60      367.40      9.51 o 
   5   4  14        5.66        8.80      3.93 o 
   6   4  14       19.23       12.02      4.61 o 
   7   4  14       30.29       30.94      6.48 o 
  -7   5  14       14.34       11.59      6.89 o 
  -6   5  14        0.65       -1.16      5.36 o 
  -5   5  14       32.04       31.16      6.95 o 
  -4   5  14       70.36       70.86      7.06 o 
  -3   5  14      122.36      130.20      7.88 o 
  -2   5  14      678.04      630.71     10.30 o 
  -1   5  14       28.38       32.51      3.31 o 
   0   5  14      160.03      142.39      7.79 o 
   1   5  14       21.04       15.25      3.25 o 
   2   5  14        0.01       -4.26      2.84 o 
   3   5  14       11.60       14.10      4.01 o 
   4   5  14     1291.59     1261.43     20.87 o 
   5   5  14       70.36       54.67      6.53 o 
   6   5  14       25.31       38.25      7.42 o 
  -7   6  14       15.48       12.71      5.46 o 
  -6   6  14        9.82        8.14      5.39 o 
  -5   6  14       50.41       49.99     10.71 o 
  -4   6  14        0.81        3.40      5.14 o 
  -3   6  14      598.77      472.75     13.26 o 
  -2   6  14       44.60       45.23      4.28 o 
  -1   6  14       15.86        6.31      3.13 o 
   0   6  14       49.91       45.45      4.32 o 
   1   6  14      175.66      178.49      8.51 o 
   2   6  14       40.57       43.04      5.91 o 
   3   6  14       23.74       43.40      5.66 o 
   4   6  14       11.44       11.15      5.74 o 
   5   6  14      137.11      153.23      8.16 o 
   6   6  14       20.36       30.69      6.06 o 
  -6   7  14       10.74       17.16      6.29 o 
  -5   7  14        0.68        3.81      9.24 o 
  -4   7  14        2.90       -2.41      5.65 o 
  -3   7  14       89.29      106.32      8.09 o 
  -2   7  14       28.71       16.19      5.13 o 
  -1   7  14        5.37       -1.21      3.84 o 
   0   7  14        6.73        9.73      5.86 o 
   1   7  14      197.29      196.39     12.52 o 
   2   7  14      182.66      183.87      9.68 o 
   3   7  14        8.30       11.94      4.90 o 
   4   7  14       12.54       18.53      5.43 o 
   5   7  14        9.48        0.24      5.47 o 
  -5   8  14      153.33      110.20     13.23 o 
  -4   8  14        9.00       14.14     10.87 o 
  -3   8  14        1.07       -3.46      6.79 o 
  -2   8  14       16.24       22.69      8.81 o 
  -1   8  14       14.04        2.27      6.15 o 
   0   8  14       18.46        2.30      6.69 o 
   1   8  14       39.78       42.33      7.04 o 
   2   8  14      773.29      730.01     22.54 o 
   3   8  14        0.27       -1.29      5.62 o 
   4   8  14        7.79        4.66      7.32 o 
   5   8  14        8.19       14.84      5.85 o 
  -4   9  14        9.14       25.19     16.92 o 
  -3   9  14       45.97       31.60     11.68 o 
  -2   9  14       19.72       20.36     17.77 o 
  -1   9  14       66.35       63.45      9.86 o 
   0   9  14       19.53       41.30     23.21 o 
   1   9  14       48.24       16.97      8.44 o 
   2   9  14        0.22       11.18      7.79 o 
   3   9  14       22.32       22.38      9.72 o 
   4   9  14        0.30       -0.30      7.03 o 
  -3  10  14       72.67       29.98     43.53 o 
  -1  10  14       31.04       17.40     20.58 o 
   0  10  14        6.25       10.18     24.95 o 
   1  10  14        0.42       -6.36     15.07 o 
   2  10  14       11.85       30.78     14.67 o 
  -7   0  15      110.52       94.25     14.25 o 
  -5   0  15       74.99       67.69      5.36 o 
  -3   0  15      703.79      681.12     13.13 o 
  -1   0  15      207.99      156.74      6.58 o 
   1   0  15       35.78       24.31      4.88 o 
   3   0  15      725.82      650.95     13.74 o 
   5   0  15        5.29        4.61      4.75 o 
   7   0  15        0.01        2.40      5.97 o 
  -8   1  15       12.81       32.41      8.59 o 
  -7   1  15        2.47       -0.35      5.95 o 
  -6   1  15       28.13       26.67      4.60 o 
  -5   1  15      137.63      161.72      6.15 o 
  -4   1  15       40.02       59.72      3.73 o 
  -3   1  15      554.17      552.85     11.05 o 
  -2   1  15     5195.06     5240.17     39.13 o 
  -1   1  15       29.54       20.65      2.70 o 
   0   1  15      272.26      304.33      6.30 o 
   1   1  15       62.48       81.74      4.13 o 
   2   1  15     1154.03     1102.77     12.58 o 
   3   1  15      734.36      753.98     12.20 o 
   4   1  15        7.42        7.01      3.23 o 
   5   1  15        8.65        9.41      3.71 o 
   6   1  15       47.30       59.13      5.78 o 
   7   1  15      112.34      118.72      7.50 o 
  -8   2  15        1.29        8.93     22.96 o 
  -7   2  15        0.94        1.00      8.31 o 
  -6   2  15       21.42       31.36      4.88 o 
  -5   2  15      300.43      286.72     11.00 o 
  -4   2  15       81.12       78.95      5.21 o 
  -3   2  15      109.29      111.39      6.46 o 
  -2   2  15       10.25        8.33      2.27 o 
  -1   2  15      642.50      613.63      6.44 o 
   0   2  15      182.14      151.18      3.84 o 
   1   2  15      759.10      683.49      8.77 o 
   2   2  15       19.92       20.96      2.90 o 
   3   2  15      322.10      308.77      7.72 o 
   4   2  15      546.72      525.21      9.29 o 
   5   2  15       10.79        9.93      3.68 o 
   6   2  15       36.55       32.17      4.68 o 
   7   2  15       70.51       72.23      6.23 o 
  -8   3  15        8.59        5.61     21.03 o 
  -7   3  15       17.23       -1.73      6.96 o 
  -6   3  15        9.06       18.79      7.74 o 
  -5   3  15        2.19        3.69      7.33 o 
  -4   3  15       24.39       28.06      5.79 o 
  -3   3  15      121.33      125.29     10.29 o 
  -2   3  15      170.94      218.64      5.04 o 
  -1   3  15       57.32       64.49      3.12 o 
   0   3  15     1806.02     1952.22     18.25 o 
   1   3  15       76.52       76.71      4.66 o 
   2   3  15        3.78       13.24      3.42 o 
   3   3  15     1109.26     1014.97     12.43 o 
   4   3  15      179.16      188.61      6.48 o 
   5   3  15       52.61       46.77      4.53 o 
   6   3  15        5.50        3.74      4.01 o 
   7   3  15       37.06       38.14      5.97 o 
  -7   4  15       40.34       31.88     10.19 o 
  -6   4  15        0.15       -3.12      4.99 o 
  -5   4  15        4.80        6.24      4.65 o 
  -4   4  15        3.61       -1.33      3.53 o 
  -3   4  15      184.55      177.63      9.20 o 
  -2   4  15      205.07      225.13      5.30 o 
  -1   4  15        5.03        2.58      2.76 o 
   0   4  15      156.21      142.96      4.83 o 
   1   4  15       30.89       47.00      3.99 o 
   2   4  15      577.67      582.54     10.93 o 
   3   4  15      154.57      177.83      7.57 o 
   4   4  15        9.77       10.22      4.18 o 
   5   4  15       88.95      100.83      7.94 o 
   6   4  15       17.21       22.11      5.40 o 
   7   4  15        5.56       10.68      5.73 o 
  -7   5  15       23.89       14.04      4.93 o 
  -6   5  15       12.29       10.69      5.52 o 
  -5   5  15       43.82       41.46      6.97 o 
  -4   5  15       38.75       39.19      7.16 o 
  -3   5  15       84.73      105.68      7.31 o 
  -2   5  15      388.13      382.21      8.41 o 
  -1   5  15       25.92       10.92      3.00 o 
   0   5  15        1.14        4.63      3.24 o 
   1   5  15      656.25      650.61     10.99 o 
   2   5  15      231.49      211.54      7.62 o 
   3   5  15      489.31      496.14     12.23 o 
   4   5  15       39.59       53.34      7.57 o 
   5   5  15      295.05      286.63     10.77 o 
   6   5  15       31.86       36.72      7.27 o 
  -7   6  15        3.04        2.95      5.29 o 
  -6   6  15      147.70      139.29      9.46 o 
  -5   6  15       18.40       25.76      6.83 o 
  -4   6  15      193.47      199.04     11.05 o 
  -3   6  15       11.96        6.82      4.95 o 
  -2   6  15      118.28      118.55      6.29 o 
  -1   6  15       39.58       29.85      3.96 o 
   0   6  15      312.73      258.75     10.36 o 
   1   6  15       15.84       12.19      4.88 o 
   2   6  15      861.81      778.31     14.94 o 
   3   6  15      170.94      175.70      8.48 o 
   4   6  15       68.49       81.47      7.62 o 
   5   6  15       15.43       23.10      5.36 o 
   6   6  15        1.45        5.32      5.20 o 
  -6   7  15       48.79       50.42      8.09 o 
  -5   7  15       37.01       35.93      7.28 o 
  -4   7  15        0.44        1.11      8.24 o 
  -3   7  15       77.25       79.49      8.37 o 
  -2   7  15        0.02       -6.25     10.07 o 
  -1   7  15       24.40       17.32      4.56 o 
   0   7  15     1916.88     1712.15     32.85 o 
   1   7  15       94.42      101.11      8.79 o 
   2   7  15        4.77        0.69      5.15 o 
   3   7  15      222.02      194.71      9.33 o 
   4   7  15       25.66       28.04      5.99 o 
   5   7  15       84.18       72.02      6.99 o 
  -5   8  15       66.37       96.36     17.11 o 
  -4   8  15       73.01       86.16     24.76 o 
  -3   8  15        0.51        8.28     23.25 o 
  -2   8  15       63.48       42.13     18.21 o 
  -1   8  15       73.54       84.35     10.14 o 
   0   8  15       30.57       29.14      7.59 o 
   1   8  15        2.42        8.98      5.94 o 
   2   8  15      134.92      117.53      8.51 o 
   3   8  15       52.16       76.50     11.16 o 
   4   8  15       12.56        8.01      5.67 o 
  -4   9  15        2.42       33.39     33.17 o 
  -3   9  15        2.36      -25.47     32.65 o 
  -2   9  15        7.84       20.29     17.32 o 
  -1   9  15        1.28       -0.15     15.99 o 
   0   9  15        8.17        8.41      8.34 o 
   1   9  15      125.10      129.74     16.93 o 
   2   9  15       13.65        9.03      6.70 o 
   3   9  15       10.25        5.05      7.41 o 
  -3  10  15        5.43      -31.17     37.54 o 
  -2  10  15       64.16      250.68     30.50 o 
  -1  10  15       39.05      138.15     25.39 o 
   0  10  15        4.23      -12.92     18.62 o 
   1  10  15        0.43        3.93      8.61 o 
   2  10  15       17.45       27.45     10.10 o 
  -8   0  16      140.96      123.64     16.62 o 
  -6   0  16       19.17       23.74      5.74 o 
  -4   0  16      546.93      461.98     29.54 o 
  -2   0  16     1931.81     2041.78     22.06 o 
   0   0  16     4434.44     4061.26     39.15 o 
   2   0  16      331.16      345.75     12.17 o 
   4   0  16      167.77      190.18      9.39 o 
   6   0  16       20.15       22.64      6.59 o 
  -8   1  16        8.08        6.13      7.74 o 
  -7   1  16       56.31       44.39     10.49 o 
  -6   1  16        5.48        8.87      4.22 o 
  -5   1  16        0.85        0.91      3.44 o 
  -4   1  16        0.11       -0.75      2.04 o 
  -3   1  16        0.02        5.59      3.36 o 
  -2   1  16      435.30      522.71      6.73 o 
  -1   1  16      858.06      824.17      9.55 o 
   0   1  16     1889.93     2185.45     18.07 o 
   1   1  16      336.41      354.61      7.48 o 
   2   1  16       37.63       40.23      3.90 o 
   3   1  16      273.81      252.00      7.84 o 
   4   1  16      352.51      350.42      8.95 o 
   5   1  16      185.71      178.83      7.65 o 
   6   1  16      286.29      279.73      9.70 o 
   7   1  16        0.05        3.31      4.75 o 
  -8   2  16        0.59        3.22     11.72 o 
  -7   2  16       28.14       32.58     10.90 o 
  -6   2  16        0.03        1.34      4.26 o 
  -5   2  16      135.23      155.88      9.41 o 
  -4   2  16      198.81      217.04     11.58 o 
  -3   2  16       18.74       17.05      3.77 o 
  -2   2  16      192.40      212.42      5.02 o 
  -1   2  16      143.99      160.98      4.66 o 
   0   2  16     1748.01     1665.18     13.07 o 
   1   2  16     2263.58     2212.06     18.10 o 
   2   2  16      184.99      171.37      5.65 o 
   3   2  16       95.50      110.63      5.44 o 
   4   2  16      314.32      320.08      8.24 o 
   5   2  16       20.06       10.52      3.82 o 
   6   2  16       32.53       37.47      5.01 o 
   7   2  16      127.28      129.28      7.94 o 
  -8   3  16        0.16      -14.07     15.40 o 
  -7   3  16        4.38        6.66     10.14 o 
  -6   3  16       85.36       77.66     12.50 o 
  -5   3  16      147.29      137.20      9.55 o 
  -4   3  16       78.50      100.08      8.45 o 
  -3   3  16        3.04        3.36      4.03 o 
  -2   3  16        0.03       -3.12      2.24 o 
  -1   3  16      819.62      779.21      8.68 o 
   0   3  16      301.70      355.30      8.14 o 
   1   3  16      535.34      474.44      9.47 o 
   2   3  16      246.04      244.98      8.37 o 
   3   3  16       25.53       26.91      3.61 o 
   4   3  16       26.50       30.04      3.92 o 
   5   3  16       83.02       88.06      5.64 o 
   6   3  16       46.83       31.22      5.17 o 
   7   3  16       20.91       24.54      6.28 o 
  -7   4  16        1.10        4.84      6.09 o 
  -6   4  16       15.58       24.48      6.24 o 
  -5   4  16        1.05        1.54      5.42 o 
  -4   4  16       60.55       72.42      7.55 o 
  -3   4  16      226.05      188.47      9.73 o 
  -2   4  16      366.27      367.70      7.31 o 
  -1   4  16      628.51      588.72      9.98 o 
   0   4  16       53.25       61.84      3.71 o 
   1   4  16       26.61       39.56      4.36 o 
   2   4  16      365.90      357.06      9.39 o 
   3   4  16      162.49      157.67      7.63 o 
   4   4  16       17.59       18.52      5.40 o 
   5   4  16        1.25       -0.18      4.52 o 
   6   4  16       43.23       48.70      6.28 o 
   7   4  16       47.93       47.95      6.95 o 
  -7   5  16        4.07        0.32      4.61 o 
  -6   5  16        0.97        2.45      8.52 o 
  -5   5  16        6.23        4.59      5.35 o 
  -4   5  16      261.60      280.23     11.94 o 
  -3   5  16      102.91      104.60      7.39 o 
  -2   5  16       10.92       25.35      3.29 o 
  -1   5  16      146.18      132.44      6.46 o 
   0   5  16      372.72      332.30      8.72 o 
   1   5  16       17.96       27.88      4.13 o 
   2   5  16      208.05      194.91      7.72 o 
   3   5  16      124.07      128.55      7.76 o 
   4   5  16       63.43       63.51      6.78 o 
   5   5  16      154.88      151.97      8.51 o 
   6   5  16       13.53       13.71      6.25 o 
  -6   6  16        4.37        9.73     12.82 o 
  -5   6  16       29.99       32.04     12.99 o 
  -4   6  16       26.21       28.60      6.46 o 
  -3   6  16       56.56       48.54      6.39 o 
  -2   6  16      542.08      535.11     11.16 o 
  -1   6  16       11.43       23.10      4.30 o 
   0   6  16       25.79       39.22      6.43 o 
   1   6  16      139.70      126.54      7.12 o 
   2   6  16      753.21      705.81     17.33 o 
   3   6  16        6.66        2.90      5.50 o 
   4   6  16       24.17       33.62      7.36 o 
   5   6  16       21.50       32.22      6.10 o 
   6   6  16       97.96      109.14      8.10 o 
  -6   7  16        0.91        7.09      8.89 o 
  -5   7  16      103.75      101.85     12.11 o 
  -4   7  16        7.90       -1.89      6.19 o 
  -3   7  16        8.81       -0.19      6.24 o 
  -2   7  16        0.80       -2.61      6.12 o 
  -1   7  16        3.08        5.67      6.28 o 
   0   7  16       60.97       68.13      7.64 o 
   1   7  16        3.14        0.00      5.77 o 
   2   7  16       75.85       93.22      7.02 o 
   3   7  16        9.07        7.47      5.18 o 
   4   7  16       99.23       75.39      7.72 o 
   5   7  16        3.19        1.57      5.22 o 
  -5   8  16       10.48       33.39     25.95 o 
  -4   8  16        9.55        7.33     10.34 o 
  -3   8  16       12.08       19.71     14.51 o 
  -2   8  16      123.75      137.26     23.99 o 
  -1   8  16      322.00      300.59     15.32 o 
   0   8  16      153.30      115.77     10.50 o 
   1   8  16       16.75       19.48      6.67 o 
   2   8  16        0.37       -2.10      5.45 o 
   3   8  16       39.27       30.83      6.98 o 
   4   8  16       15.93       30.29      8.23 o 
  -4   9  16        0.73       46.49     34.35 o 
  -3   9  16        0.29      -46.86     31.24 o 
  -2   9  16       25.66       38.05     17.55 o 
  -1   9  16       40.73       25.02     18.88 o 
   0   9  16       12.48       15.28     14.10 o 
   1   9  16        9.65        7.62      6.58 o 
   2   9  16       24.94       14.04      7.34 o 
   3   9  16       97.19      115.96     15.47 o 
  -2  10  16        6.49      246.24     31.39 o 
  -1  10  16       31.42       56.19     21.17 o 
   0  10  16       80.82      118.38     30.43 o 
   1  10  16       25.09       11.28     10.15 o 
  -7   0  17       11.94       12.46     10.29 o 
  -5   0  17      224.26      162.53     10.31 o 
  -3   0  17       63.44       74.72      5.87 o 
  -1   0  17      235.05      185.79      7.65 o 
   1   0  17      372.14      439.60     11.31 o 
   3   0  17      270.59      259.87      9.80 o 
   5   0  17     1106.46     1140.25     21.71 o 
   7   0  17      112.75      112.29      9.93 o 
  -8   1  17       15.38        7.08      8.43 o 
  -7   1  17       35.14       32.37      8.02 o 
  -6   1  17        1.13        3.53      4.24 o 
  -5   1  17       24.67       30.91      4.43 o 
  -4   1  17      159.49      194.63      9.20 o 
  -3   1  17       26.47       34.19      3.99 o 
  -2   1  17      348.19      311.22      5.30 o 
  -1   1  17      387.65      373.45      6.93 o 
   0   1  17      215.04      270.15      6.63 o 
   1   1  17        4.55        7.52      3.36 o 
   2   1  17       64.84       49.12      4.00 o 
   3   1  17        3.36       -2.30      3.01 o 
   4   1  17      261.17      262.76      9.49 o 
   5   1  17      172.82      174.62      8.01 o 
   6   1  17       12.22       16.19      4.86 o 
   7   1  17       22.80       27.45      5.25 o 
  -8   2  17        4.31        8.10     12.77 o 
  -7   2  17       71.32       95.50     11.19 o 
  -6   2  17       11.13       14.02      4.75 o 
  -5   2  17       30.27       45.38      7.06 o 
  -4   2  17     1010.40      936.84     22.52 o 
  -3   2  17       64.90       59.01      5.30 o 
  -2   2  17      731.47      787.62      9.01 o 
  -1   2  17       71.90       73.56      3.57 o 
   0   2  17      106.28       82.42      3.58 o 
   1   2  17      281.64      234.11      6.65 o 
   2   2  17       30.00       36.63      3.40 o 
   3   2  17       14.50       15.11      3.46 o 
   4   2  17       28.52       25.18      4.04 o 
   5   2  17       18.59       14.43      4.34 o 
   6   2  17       33.16       47.34      6.27 o 
   7   2  17        0.52        2.11      5.21 o 
  -7   3  17        0.20        3.87      9.80 o 
  -6   3  17       10.07        3.94      9.21 o 
  -5   3  17        0.54        3.54      6.25 o 
  -4   3  17        0.33       -0.28      6.79 o 
  -3   3  17      293.84      286.72     11.23 o 
  -2   3  17       94.84      110.40      4.23 o 
  -1   3  17     1134.21     1094.38     10.77 o 
   0   3  17      246.44      250.81      7.15 o 
   1   3  17      285.85      279.52      7.99 o 
   2   3  17      528.13      576.42     11.85 o 
   3   3  17       10.07       11.66      3.59 o 
   4   3  17      169.90      164.73      6.51 o 
   5   3  17      178.34      177.21      7.69 o 
   6   3  17        0.01        0.02      4.96 o 
   7   3  17       97.37      116.86      8.74 o 
  -7   4  17       17.78       13.94     11.07 o 
  -6   4  17        9.26       12.88      7.44 o 
  -5   4  17        2.12       -2.52      5.37 o 
  -4   4  17       32.93       35.10     13.33 o 
  -3   4  17      151.10      132.53      9.26 o 
  -2   4  17      260.32      270.86      6.53 o 
  -1   4  17      443.81      436.46      7.85 o 
   0   4  17       75.56       81.26      4.21 o 
   1   4  17     1068.26      986.99     17.64 o 
   2   4  17     1774.13     1730.79     21.16 o 
   3   4  17      463.30      445.89     11.62 o 
   4   4  17        9.29       10.41      5.22 o 
   5   4  17       10.62       10.62      5.09 o 
   6   4  17        0.50       -7.10      4.74 o 
  -7   5  17        0.02       -4.74      4.88 o 
  -6   5  17       28.17       35.88     10.08 o 
  -5   5  17       71.23       70.24      7.88 o 
  -4   5  17       39.36       37.47      6.51 o 
  -3   5  17       22.04       24.16      5.48 o 
  -2   5  17      500.03      444.00      8.15 o 
  -1   5  17        5.64        5.26      3.73 o 
   0   5  17      432.63      388.83      9.75 o 
   1   5  17      631.50      589.05     11.81 o 
   2   5  17      158.17      127.41      6.87 o 
   3   5  17       73.26       70.02      7.24 o 
   4   5  17        0.29        9.35      5.26 o 
   5   5  17        1.82       11.65      5.27 o 
   6   5  17        7.85        2.66      5.78 o 
  -6   6  17       12.80       14.70      7.75 o 
  -5   6  17       13.71       10.45     11.22 o 
  -4   6  17        7.99        5.67      5.48 o 
  -3   6  17        5.43        1.27      4.75 o 
  -2   6  17      363.04      334.87      9.49 o 
  -1   6  17      339.78      304.59     11.17 o 
   0   6  17      801.71      688.39     15.93 o 
   1   6  17     1137.39     1038.27     15.92 o 
   2   6  17       47.78       55.59      5.98 o 
   3   6  17      500.69      446.32     11.98 o 
   4   6  17       14.25       11.96      5.60 o 
   5   6  17      112.89       85.02      7.26 o 
  -6   7  17       56.32       59.80     18.14 o 
  -5   7  17       70.02       76.74     12.61 o 
  -4   7  17       28.99       40.99     10.06 o 
  -3   7  17        7.08        3.14      9.07 o 
  -2   7  17       21.70       27.99     15.77 o 
  -1   7  17        7.82        7.39      6.92 o 
   0   7  17      311.58      354.14     20.00 o 
   1   7  17        3.12        5.80      5.91 o 
   2   7  17       17.84       17.72      5.06 o 
   3   7  17       99.27      103.79     13.73 o 
   4   7  17       36.22       38.32      6.53 o 
   5   7  17       31.64       25.09      6.15 o 
  -5   8  17        9.13       24.89     43.05 o 
  -4   8  17       10.99        3.04     16.81 o 
  -3   8  17       19.03        9.03     30.80 o 
  -2   8  17      162.25      173.31     25.76 o 
  -1   8  17        3.60       -7.79     13.73 o 
   0   8  17       13.92       12.53      7.94 o 
   1   8  17        0.94        0.84      6.05 o 
   2   8  17       14.38        2.60      6.60 o 
   3   8  17       61.53       63.97     11.46 o 
   4   8  17        2.06        1.92      6.03 o 
  -4   9  17        0.04       47.16     32.13 o 
  -3   9  17        1.44      -36.42     31.98 o 
  -1   9  17       20.33       23.77     18.51 o 
   0   9  17      188.58      167.91     14.91 o 
   1   9  17       41.37       54.64      8.69 o 
   2   9  17        6.24       14.09      7.49 o 
   3   9  17       16.91       23.69      8.59 o 
   0  10  17       12.87       57.60     25.47 o 
   1  10  17       25.72       29.55     11.92 o 
  -8   0  18        4.39       -8.59     11.45 o 
  -6   0  18        0.88       -3.24      5.25 o 
  -4   0  18      996.08      915.71     25.51 o 
  -2   0  18     1242.03     1255.38     19.29 o 
   0   0  18      354.28      284.37      9.61 o 
   2   0  18        2.68        0.71      5.17 o 
   4   0  18     1716.81     1808.40     26.37 o 
   6   0  18        2.71        5.42      6.12 o 
  -8   1  18       22.71       31.52     12.10 o 
  -7   1  18        3.66       -2.21      4.47 o 
  -6   1  18       44.84       54.74      6.22 o 
  -5   1  18        0.21        2.63      3.96 o 
  -4   1  18      140.88      117.95      8.43 o 
  -3   1  18      126.05      120.37      6.48 o 
  -2   1  18       77.76       92.82      3.72 o 
  -1   1  18      264.28      288.42      6.54 o 
   0   1  18       77.57       91.95      4.84 o 
   1   1  18     2124.26     2067.24     20.50 o 
   2   1  18      228.53      258.24      7.01 o 
   3   1  18       20.73       18.17      3.77 o 
   4   1  18       16.23       17.28      4.07 o 
   5   1  18       43.63       53.46      5.11 o 
   6   1  18       37.19       46.05      5.37 o 
   7   1  18        5.12       -2.16      4.38 o 
  -7   2  18        3.04        5.00      5.40 o 
  -6   2  18        1.94       -4.14      4.37 o 
  -5   2  18      100.69      101.82      8.22 o 
  -4   2  18      267.39      233.31     12.95 o 
  -3   2  18       87.09       91.95      6.30 o 
  -2   2  18     2230.80     2256.43     18.71 o 
  -1   2  18      531.57      522.06      7.55 o 
   0   2  18       68.64       52.24      3.17 o 
   1   2  18      342.10      334.39      7.72 o 
   2   2  18      205.16      202.41      6.34 o 
   3   2  18       94.95      107.91      5.82 o 
   4   2  18      458.11      461.56     10.48 o 
   5   2  18      307.41      305.41      9.51 o 
   6   2  18      152.28      151.71      8.11 o 
   7   2  18        6.83       11.78      6.97 o 
  -7   3  18        0.03       -3.50     12.70 o 
  -6   3  18       33.80       23.12     10.60 o 
  -5   3  18        0.95       37.42     30.65 o 
  -4   3  18       78.12       74.01     13.35 o 
  -3   3  18       32.63       31.01      5.98 o 
  -2   3  18      468.91      462.75      7.30 o 
  -1   3  18      637.65      608.97      8.18 o 
   0   3  18      483.09      516.07      8.88 o 
   1   3  18        1.09        2.36      3.34 o 
   2   3  18      462.92      401.01     10.70 o 
   3   3  18        0.58       -2.44      3.31 o 
   4   3  18       70.64       81.17      5.83 o 
   5   3  18        0.45       -5.42      4.44 o 
   6   3  18       87.19       87.82      7.74 o 
  -7   4  18        1.92       -2.41     13.29 o 
  -6   4  18        8.59       14.31      8.93 o 
  -5   4  18       12.65        3.73      9.63 o 
  -4   4  18       90.37      123.74     32.88 o 
  -3   4  18      108.69      124.34     10.57 o 
  -2   4  18      263.89      264.68      6.56 o 
  -1   4  18      389.76      341.89      7.50 o 
   0   4  18      718.38      676.33      9.90 o 
   1   4  18        2.85        5.11      4.15 o 
   2   4  18       53.48       75.16      6.33 o 
   3   4  18      807.60      779.26     15.12 o 
   4   4  18        7.93       10.17      5.48 o 
   5   4  18      287.99      272.07      9.94 o 
   6   4  18       16.70       20.42      5.77 o 
  -7   5  18        0.65       -1.79      4.82 o 
  -6   5  18       10.49       10.66     12.05 o 
  -5   5  18      103.21      116.78      9.53 o 
  -4   5  18      311.71      255.29     14.13 o 
  -3   5  18        0.01       -6.92      4.62 o 
  -2   5  18       55.82       64.24      4.68 o 
  -1   5  18       12.24       18.03      4.31 o 
   0   5  18        3.20        6.12      4.50 o 
   1   5  18       79.85       92.82      6.13 o 
   2   5  18       27.97       17.93      4.67 o 
   3   5  18       79.41       75.63      7.10 o 
   4   5  18      335.56      332.27     11.73 o 
   5   5  18        4.72        7.48      5.21 o 
   6   5  18       19.77       22.25      6.61 o 
  -6   6  18        0.79        4.62     10.07 o 
  -5   6  18       63.98       45.24      9.37 o 
  -4   6  18        2.66       -5.43      5.21 o 
  -3   6  18        1.39       -7.04      4.70 o 
  -2   6  18      789.98      823.19     15.24 o 
  -1   6  18        1.35        4.86      8.04 o 
   0   6  18        0.23        1.30      5.32 o 
   1   6  18       94.13       96.70      6.79 o 
   2   6  18      586.26      515.99     12.27 o 
   3   6  18        2.39       11.47      4.89 o 
   4   6  18        2.32       -2.07      4.73 o 
   5   6  18        8.00        3.40      5.24 o 
  -5   7  18        0.32        3.33      8.57 o 
  -4   7  18        2.34       -4.46     11.76 o 
  -3   7  18      107.39       98.98     13.21 o 
  -2   7  18       30.84       36.42     16.58 o 
  -1   7  18      155.11      141.01     12.28 o 
   0   7  18      814.74      759.38     21.21 o 
   1   7  18       17.86       14.11      6.47 o 
   2   7  18        2.66        2.41      4.63 o 
   3   7  18       60.52       40.71      7.16 o 
   4   7  18       10.26       14.51      5.63 o 
   5   7  18       65.36       66.30      7.14 o 
  -5   8  18        7.83       39.68     29.39 o 
  -4   8  18       12.78       -4.37     25.76 o 
  -3   8  18        4.82        8.74     30.95 o 
  -2   8  18      125.77      148.37     25.25 o 
  -1   8  18       84.59      116.53     23.69 o 
   0   8  18       25.02       23.16      7.33 o 
   1   8  18      152.03      149.14     10.52 o 
   2   8  18        6.77        1.58      6.81 o 
   3   8  18        0.25       -5.17      6.81 o 
   4   8  18       28.96       25.24      7.64 o 
  -3   9  18      115.21      101.06     41.09 o 
  -2   9  18       18.31       88.99     17.47 o 
  -1   9  18       48.51       81.96     21.17 o 
   0   9  18       51.77       51.24     10.78 o 
   1   9  18       60.12       51.57     22.71 o 
   2   9  18        1.25      -10.17      6.81 o 
   0  10  18        2.20       -4.96     23.32 o 
  -7   0  19       59.59       40.90     13.40 o 
  -5   0  19      136.51      119.08     11.61 o 
  -3   0  19      446.68      498.78     12.77 o 
  -1   0  19     1267.03     1268.64     18.52 o 
   1   0  19       10.65       13.54      5.69 o 
   3   0  19     2298.46     2135.51     28.10 o 
   5   0  19      138.06      107.01      9.12 o 
   7   0  19        0.82        2.31      6.15 o 
  -7   1  19       11.15       15.32      5.45 o 
  -6   1  19        0.10        1.91      4.82 o 
  -5   1  19        5.53        4.84      4.69 o 
  -4   1  19      234.37      251.90     10.97 o 
  -3   1  19       74.27       80.50      5.48 o 
  -2   1  19      655.11      543.74      7.82 o 
  -1   1  19       54.90       45.65      3.85 o 
   0   1  19        0.12        3.49      2.61 o 
   1   1  19        1.16        9.69      3.56 o 
   2   1  19      407.67      413.46      8.83 o 
   3   1  19      100.68       93.30      5.81 o 
   4   1  19        9.23       16.84      4.08 o 
   5   1  19      213.23      202.26      7.89 o 
   6   1  19       56.18       73.70      6.25 o 
   7   1  19        1.16        3.29      4.48 o 
  -7   2  19       38.98       45.13     12.39 o 
  -6   2  19       31.71       28.78      8.63 o 
  -5   2  19        2.26        6.61      9.17 o 
  -4   2  19        0.14       -2.25      8.09 o 
  -3   2  19      158.68      149.12      9.26 o 
  -2   2  19       41.32       54.78      4.16 o 
  -1   2  19        6.84       13.98      2.83 o 
   0   2  19       28.98       49.39      3.27 o 
   1   2  19        0.67        0.91      2.40 o 
   2   2  19      313.28      294.30      6.86 o 
   3   2  19      434.56      420.36      9.62 o 
   4   2  19      136.09      142.62      7.06 o 
   5   2  19       99.30       94.92      6.53 o 
   6   2  19       12.73       13.08      5.65 o 
  -7   3  19        7.62      -15.82     23.36 o 
  -6   3  19        6.13       12.59     17.55 o 
  -5   3  19        5.30       10.36     15.70 o 
  -4   3  19       82.24       93.09     13.95 o 
  -3   3  19      400.76      380.81     13.20 o 
  -2   3  19      123.23      129.18      4.93 o 
  -1   3  19        3.81        7.87      2.59 o 
   0   3  19      269.70      255.16      7.15 o 
   1   3  19       21.76       21.00      4.61 o 
   2   3  19        0.04        2.21      4.38 o 
   3   3  19      210.80      191.26      7.10 o 
   4   3  19      515.96      518.27     13.12 o 
   5   3  19       82.59       78.44      7.56 o 
   6   3  19        0.16        1.82      5.37 o 
  -7   4  19        0.39       -0.12      5.22 o 
  -6   4  19      113.25      126.41     12.50 o 
  -5   4  19        3.37       -3.79     10.70 o 
  -4   4  19       36.86       29.68      7.51 o 
  -3   4  19      537.67      520.45     18.50 o 
  -2   4  19      206.07      191.98      6.21 o 
  -1   4  19      352.59      324.54      7.68 o 
   0   4  19      501.11      494.18      8.36 o 
   1   4  19      190.40      187.98      8.35 o 
   2   4  19      240.39      229.28      9.55 o 
   3   4  19      220.97      213.63      9.77 o 
   4   4  19       25.29       21.77      5.97 o 
   5   4  19       14.59       16.82      5.45 o 
   6   4  19       39.71       41.54      6.59 o 
  -6   5  19        0.01       -4.67      6.22 o 
  -5   5  19        7.98        6.94      6.20 o 
  -4   5  19       62.51       68.92      7.89 o 
  -3   5  19        0.86       -4.65      4.96 o 
  -2   5  19       59.92       64.63      6.14 o 
  -1   5  19      852.41      852.70     14.46 o 
   0   5  19      252.09      256.36      9.40 o 
   1   5  19      703.74      670.31     12.06 o 
   2   5  19       46.13       27.85      5.79 o 
   3   5  19       40.55       35.27      6.11 o 
   4   5  19      117.66      113.61      8.35 o 
   5   5  19       80.91       83.19      7.51 o 
   6   5  19       10.37       16.85      5.99 o 
  -6   6  19        7.30       24.11     10.16 o 
  -5   6  19        0.48        1.15      6.49 o 
  -4   6  19       56.74       40.64      7.44 o 
  -3   6  19       10.52       10.50      6.07 o 
  -2   6  19       15.63       26.21     14.58 o 
  -1   6  19      204.82      169.62     10.21 o 
   0   6  19      136.82      121.56      9.25 o 
   1   6  19      199.86      180.31      9.29 o 
   2   6  19       80.59      105.87      7.35 o 
   3   6  19      161.48      151.51      8.90 o 
   4   6  19       15.10       16.52      5.53 o 
   5   6  19       22.89       21.30      5.80 o 
  -5   7  19        5.99        4.67     11.66 o 
  -4   7  19       16.32       50.31     12.74 o 
  -3   7  19      111.82      104.76     34.50 o 
  -2   7  19      116.76      102.54     20.88 o 
  -1   7  19       13.49       14.36      7.59 o 
   0   7  19      128.73      149.37      9.64 o 
   1   7  19       69.04       73.52      8.34 o 
   2   7  19       43.16       64.41      7.49 o 
   3   7  19        4.01       -3.24      5.63 o 
   4   7  19       19.16       26.16      6.71 o 
  -4   8  19       12.53      -15.03     23.39 o 
  -3   8  19        1.24       -4.29     26.36 o 
  -2   8  19       50.47       86.92     22.73 o 
  -1   8  19        0.00        0.96     15.25 o 
   0   8  19        0.27       -4.26      9.31 o 
   1   8  19      107.76      107.29      9.90 o 
   2   8  19       23.56       29.95      7.90 o 
   3   8  19        9.47       21.03      8.90 o 
  -3   9  19        0.00      -12.44     33.91 o 
  -2   9  19      122.87      297.84     30.06 o 
  -1   9  19        2.72       28.65     18.43 o 
   0   9  19        9.51        3.71      8.00 o 
   1   9  19       70.75       57.10      9.50 o 
   2   9  19       23.21       10.79     11.96 o 
  -6   0  20      164.83      189.37     27.13 o 
  -4   0  20      203.98      213.90     15.19 o 
  -2   0  20       13.16       25.55      4.33 o 
   0   0  20      409.22      347.37     11.03 o 
   2   0  20       14.78        9.34      6.27 o 
   4   0  20        1.03        0.53      5.14 o 
   6   0  20        4.40        4.75      6.36 o 
  -7   1  20        5.38       -0.27     13.85 o 
  -6   1  20       72.57       81.23     11.33 o 
  -5   1  20       10.37        6.61      9.37 o 
  -4   1  20      627.79      631.73     26.45 o 
  -3   1  20        2.19        1.58      2.79 o 
  -2   1  20      133.18      177.15      5.38 o 
  -1   1  20        0.03       -0.26      2.98 o 
   0   1  20       11.66        7.77      2.78 o 
   1   1  20      558.33      575.88     10.40 o 
   2   1  20      968.76      898.51     12.89 o 
   3   1  20      468.98      457.81     10.39 o 
   4   1  20       65.47       72.58      5.37 o 
   5   1  20        9.43       11.88      4.24 o 
   6   1  20       19.08       17.75      4.59 o 
  -7   2  20        2.19      -10.95      9.57 o 
  -6   2  20       11.72        4.90     10.58 o 
  -5   2  20       13.52       15.07      9.86 o 
  -4   2  20        3.90        1.50      8.59 o 
  -3   2  20        5.02        0.40      3.40 o 
  -2   2  20      199.10      208.19      5.62 o 
  -1   2  20     1054.67      993.43     11.32 o 
   0   2  20      582.30      624.99      8.45 o 
   1   2  20       11.43       11.08      2.91 o 
   2   2  20      144.55      150.57      5.93 o 
   3   2  20      502.11      509.69     11.07 o 
   4   2  20       17.42       19.49      4.36 o 
   5   2  20        8.89        8.53      5.08 o 
   6   2  20      122.74      140.71      9.09 o 
  -7   3  20        5.24       13.62     22.73 o 
  -6   3  20      116.75      142.66     28.58 o 
  -5   3  20        1.27        2.21      9.67 o 
  -4   3  20        0.64        1.11      8.29 o 
  -3   3  20       65.85       91.15      8.33 o 
  -2   3  20       41.29       43.89      3.92 o 
  -1   3  20      470.32      416.41      7.27 o 
   0   3  20      416.49      390.25      8.47 o 
   1   3  20      734.28      683.84     11.78 o 
   2   3  20        2.17       -1.91      4.67 o 
   3   3  20      162.87      165.56      8.87 o 
   4   3  20       91.53      102.38      7.92 o 
   5   3  20        4.97       -2.34      4.79 o 
   6   3  20        5.81        4.16      5.53 o 
  -7   4  20        0.02       -4.26      7.13 o 
  -6   4  20       76.11       67.38     18.46 o 
  -5   4  20        0.18       -2.51      6.87 o 
  -4   4  20      199.26      188.31     16.07 o 
  -3   4  20      535.28      561.37     19.56 o 
  -2   4  20        0.57        4.47      3.43 o 
  -1   4  20        0.93        4.16      3.33 o 
   0   4  20       64.66       70.19      5.28 o 
   1   4  20        0.87       -2.69      4.29 o 
   2   4  20      584.24      550.54     12.94 o 
   3   4  20      293.51      282.30     10.53 o 
   4   4  20       55.85       50.85      6.82 o 
   5   4  20      208.17      212.80      9.55 o 
   6   4  20       19.77       22.60      6.17 o 
  -6   5  20        0.05       -3.23      6.11 o 
  -5   5  20       72.00       84.87      8.98 o 
  -4   5  20      385.64      356.59     14.53 o 
  -3   5  20        0.12       -2.42      6.46 o 
  -2   5  20      710.14      597.15     13.94 o 
  -1   5  20       61.82       81.02      6.05 o 
   0   5  20      709.70      697.49     13.84 o 
   1   5  20       14.55        8.30      4.01 o 
   2   5  20        4.79        1.53      5.10 o 
   3   5  20       39.18       46.90      6.44 o 
   4   5  20       42.95       47.26      7.02 o 
   5   5  20        4.56        6.86      5.34 o 
  -6   6  20        0.35       -1.87      6.50 o 
  -5   6  20        2.07       -1.66      5.89 o 
  -4   6  20       87.79       58.76     10.03 o 
  -3   6  20       31.76       16.69      8.64 o 
  -2   6  20       37.25        7.24     12.51 o 
  -1   6  20        4.17        4.05      5.70 o 
   0   6  20        2.69       -1.08      5.55 o 
   1   6  20        5.44        3.49      5.38 o 
   2   6  20      129.70      150.78      7.75 o 
   3   6  20       10.77        7.08      5.94 o 
   4   6  20       13.05       12.52      5.67 o 
   5   6  20       41.93       35.95      6.43 o 
  -5   7  20       13.20        3.20      9.43 o 
  -4   7  20        0.04       -3.26     23.10 o 
  -3   7  20      133.29      147.18     36.87 o 
  -2   7  20      152.99      138.59     24.36 o 
  -1   7  20      700.44      674.84     22.30 o 
   0   7  20      126.87      126.47     10.77 o 
   1   7  20       71.04       62.63     11.72 o 
   2   7  20       12.26        7.53      6.04 o 
   3   7  20       56.32       44.07      9.39 o 
   4   7  20        1.60       -9.30      6.36 o 
  -4   8  20        8.15      -17.62     26.95 o 
  -3   8  20       65.74       57.08     32.21 o 
  -2   8  20       74.70       80.70     23.91 o 
   0   8  20       11.37        9.39     11.31 o 
   1   8  20        7.71        2.95      6.76 o 
   2   8  20        0.37       -0.68      7.42 o 
   3   8  20       26.73       31.85      8.96 o 
  -1   9  20        9.73       38.57     20.73 o 
   1   9  20        2.80       -5.89     13.78 o 
  -7   0  21        4.15      -12.22     10.53 o 
  -5   0  21      201.76      223.95     26.58 o 
  -3   0  21       11.94        9.80      5.18 o 
  -1   0  21      742.15      730.13     14.89 o 
   1   0  21       23.08       17.90      6.05 o 
   3   0  21      556.49      497.51     14.35 o 
   5   0  21       91.97       73.04      8.36 o 
  -7   1  21        0.09       -6.93     12.77 o 
  -6   1  21      111.86      117.37     17.36 o 
  -5   1  21       18.17       11.97     10.17 o 
  -4   1  21       17.06       29.50     10.22 o 
  -3   1  21      359.54      318.56      9.26 o 
  -2   1  21        0.05        0.68      2.61 o 
  -1   1  21        1.23        1.32      3.09 o 
   0   1  21       26.17       24.53      3.96 o 
   1   1  21        0.88       10.24      4.10 o 
   2   1  21        0.75        2.67      3.65 o 
   3   1  21      359.88      337.06      9.48 o 
   4   1  21      212.60      194.07      7.53 o 
   5   1  21       24.93       25.02      4.72 o 
   6   1  21       12.85       16.01      5.22 o 
  -7   2  21        0.33        3.79     13.15 o 
  -6   2  21       22.32       22.11     12.16 o 
  -5   2  21       20.39       23.72     11.15 o 
  -4   2  21       74.07      110.25     14.79 o 
  -3   2  21        6.88        3.92      3.75 o 
  -2   2  21      625.15      643.95      9.06 o 
  -1   2  21      248.06      226.79      6.39 o 
   0   2  21       50.28       43.78      3.50 o 
   1   2  21      861.28      881.75     12.10 o 
   2   2  21      249.13      245.81      7.40 o 
   3   2  21      117.37      122.67      6.41 o 
   4   2  21      320.93      337.23     10.20 o 
   5   2  21        0.18       -6.14      4.25 o 
   6   2  21        0.04       -4.13      4.69 o 
  -7   3  21        0.02       11.25     22.88 o 
  -6   3  21       18.52       20.95     21.10 o 
  -5   3  21        8.71        2.87      9.85 o 
  -4   3  21      673.85      636.52     27.78 o 
  -3   3  21      343.02      271.79     11.23 o 
  -2   3  21       49.99       41.21      4.03 o 
  -1   3  21      101.60       83.54      4.55 o 
   0   3  21      587.69      602.21     11.03 o 
   1   3  21      479.06      379.28      9.69 o 
   2   3  21       52.23       65.73      6.80 o 
   3   3  21      321.78      276.09     10.48 o 
   4   3  21       10.66       18.96      5.78 o 
   5   3  21      106.13      110.90      8.37 o 
   6   3  21        0.50       -3.39      5.71 o 
  -6   4  21        0.31        6.54      8.19 o 
  -5   4  21       19.59       17.81      8.66 o 
  -4   4  21       11.32       16.45      9.07 o 
  -3   4  21       50.01       54.64     10.77 o 
  -2   4  21      119.32      114.07      5.66 o 
  -1   4  21       23.90       17.95      4.36 o 
   0   4  21      156.37      146.82      6.94 o 
   1   4  21      123.36      108.10      7.44 o 
   2   4  21      870.51      848.14     16.15 o 
   3   4  21        5.25        2.19      4.96 o 
   4   4  21        1.46       -5.57      5.09 o 
   5   4  21        0.78        6.58      5.27 o 
  -6   5  21        6.48       11.20      6.95 o 
  -5   5  21       14.67        4.52     12.76 o 
  -4   5  21      126.64      121.09     18.94 o 
  -3   5  21        3.89        5.39      6.55 o 
  -2   5  21       21.23       27.43      6.26 o 
  -1   5  21        6.38        8.02      4.47 o 
   0   5  21      440.96      446.18     11.75 o 
   1   5  21      114.57       99.49      6.33 o 
   2   5  21       26.95       20.45      5.88 o 
   3   5  21      153.66      157.41     14.33 o 
   4   5  21       13.23        7.27      6.05 o 
   5   5  21       86.06       99.56      7.95 o 
  -5   6  21       20.45       15.86      8.25 o 
  -4   6  21        0.92        4.46      8.43 o 
  -3   6  21       10.18       21.47     24.80 o 
  -2   6  21      127.80      134.51     33.28 o 
  -1   6  21      309.52      269.94     12.32 o 
   0   6  21        0.98        3.54      5.50 o 
   1   6  21       21.71       20.48      5.66 o 
   2   6  21       25.55       45.76      7.20 o 
   3   6  21       33.58       27.40      5.68 o 
   4   6  21       53.78       89.92     10.46 o 
  -5   7  21        2.14       27.69     28.06 o 
  -4   7  21        5.79       24.51     25.84 o 
  -3   7  21       25.98       30.65     30.28 o 
  -2   7  21       69.66       72.91     20.73 o 
  -1   7  21        0.27       -2.57      7.14 o 
   0   7  21        1.39       -6.90      6.11 o 
   1   7  21       45.08       35.38      7.61 o 
   2   7  21      111.88      137.48     13.90 o 
   3   7  21       18.96       15.06      8.67 o 
   4   7  21        5.58        7.48      7.28 o 
  -4   8  21        3.45       36.87     28.65 o 
  -3   8  21       16.28       35.24     32.80 o 
  -2   8  21      140.83      136.45     26.13 o 
  -1   8  21       83.59       85.66     23.10 o 
   0   8  21        0.04        3.02      7.04 o 
   1   8  21      208.14      201.64     15.82 o 
   2   8  21       47.63       62.42     10.88 o 
   3   8  21        7.25        7.99      6.95 o 
  -1   9  21       18.13       -0.59     21.17 o 
   0   9  21        1.08       -2.74     21.40 o 
   1   9  21        9.68        4.33      8.70 o 
  -6   0  22      185.13      155.99     27.17 o 
  -4   0  22       94.84      111.50     20.06 o 
  -2   0  22        4.23        5.21      4.69 o 
   0   0  22       97.58      110.34      8.12 o 
   2   0  22      996.15      968.42     25.06 o 
   4   0  22        8.69       11.99      5.80 o 
   6   0  22       63.33       58.72      8.62 o 
  -7   1  22        6.41       22.60     14.39 o 
  -6   1  22       30.28       21.84     12.63 o 
  -5   1  22       60.77       57.11     13.06 o 
  -4   1  22      117.50      124.15     14.93 o 
  -3   1  22       71.45       63.61      5.67 o 
  -2   1  22      432.20      476.09      8.09 o 
  -1   1  22        0.38       -2.75      3.28 o 
   0   1  22        1.63        3.65      2.41 o 
   1   1  22     1909.45     1726.98     18.76 o 
   2   1  22       89.32       81.41      5.93 o 
   3   1  22       24.14       16.90      4.50 o 
   4   1  22      104.36       92.18      5.98 o 
   5   1  22       25.54       33.28      5.53 o 
   6   1  22        5.15        1.89      5.34 o 
  -7   2  22        0.15        2.30     13.27 o 
  -6   2  22        0.05        9.92     11.50 o 
  -5   2  22       76.48       74.96     14.12 o 
  -4   2  22       79.45       94.78     13.70 o 
  -3   2  22      104.90       86.59      6.09 o 
  -2   2  22      110.69      105.36      4.73 o 
  -1   2  22      708.75      610.84      9.57 o 
   0   2  22      153.69      133.34      6.09 o 
   1   2  22      401.91      367.11      8.51 o 
   2   2  22       73.20       86.49      5.37 o 
   3   2  22      180.32      199.64      9.49 o 
   4   2  22       31.32       24.86      5.16 o 
   5   2  22        3.61        3.02      4.82 o 
   6   2  22        0.89        2.98      4.90 o 
  -7   3  22        0.00       17.25     21.47 o 
  -6   3  22       37.18       14.14     21.69 o 
  -5   3  22       14.09       20.77     11.88 o 
  -4   3  22        0.12       14.89     10.05 o 
  -3   3  22      168.97      172.36      9.28 o 
  -2   3  22      288.63      269.98      7.20 o 
  -1   3  22        5.15        7.79      3.05 o 
   0   3  22      320.84      317.29      8.76 o 
   1   3  22        0.20        2.86      4.36 o 
   2   3  22       39.49       43.70      5.67 o 
   3   3  22      191.16      214.41     12.18 o 
   4   3  22       89.19       82.53      8.50 o 
   5   3  22       11.73        9.59      5.54 o 
  -6   4  22       66.76       73.00     15.44 o 
  -5   4  22        5.24        8.53      8.26 o 
  -4   4  22      203.50      173.73     21.21 o 
  -3   4  22      279.95      297.94     19.59 o 
  -2   4  22       18.78       14.70      3.87 o 
  -1   4  22      223.89      239.78      8.94 o 
   0   4  22       41.88       30.09      4.93 o 
   1   4  22        1.09       -1.51      4.27 o 
   2   4  22      127.00      124.03      8.38 o 
   3   4  22       77.78       80.07      7.37 o 
   4   4  22       13.65       13.26      6.11 o 
   5   4  22        0.92        1.22      5.30 o 
  -6   5  22       55.70       46.43     17.03 o 
  -5   5  22       11.85        9.36      7.98 o 
  -4   5  22       93.04       90.57     17.56 o 
  -3   5  22        3.02       -8.46     10.80 o 
  -2   5  22      155.55      135.76     10.77 o 
  -1   5  22       33.78       39.63      5.51 o 
   0   5  22      306.79      268.94      8.52 o 
   1   5  22      571.15      534.39     17.73 o 
   2   5  22      103.35       90.40      7.66 o 
   3   5  22        0.66       10.50      7.50 o 
   4   5  22        0.34       -1.36      5.96 o 
   5   5  22        7.17        5.63      5.90 o 
  -5   6  22       41.01       44.60     35.17 o 
  -4   6  22       26.15       37.58     13.19 o 
  -3   6  22      255.63      246.46     38.57 o 
  -2   6  22      139.43      119.34     18.70 o 
  -1   6  22      119.42      115.35      8.59 o 
   0   6  22       90.60      108.76     10.36 o 
   1   6  22       34.70       38.32      6.44 o 
   2   6  22        0.02       -2.63      5.41 o 
   3   6  22       14.48       15.70      6.45 o 
   4   6  22       83.10      104.51      8.64 o 
  -4   7  22        0.12       -1.78     21.17 o 
  -3   7  22        7.49        5.70     27.17 o 
  -2   7  22       26.59       15.21     23.06 o 
  -1   7  22       13.32       44.56     13.96 o 
   0   7  22        3.18       -7.61     11.36 o 
   1   7  22       17.37       11.02      8.48 o 
   2   7  22       54.65       56.86     13.80 o 
   3   7  22       66.24       84.08     12.42 o 
  -3   8  22       49.16       70.41     35.17 o 
  -1   8  22       50.55       68.33     24.06 o 
   0   8  22        5.44        8.60      8.62 o 
   1   8  22       18.06       24.99     14.28 o 
   2   8  22        7.62       21.51     14.53 o 
  -7   0  23       19.43        6.66     18.66 o 
  -5   0  23       35.91       65.45     18.95 o 
  -3   0  23      206.34      227.25     13.59 o 
  -1   0  23      632.59      535.06     13.95 o 
   1   0  23      493.73      488.89     16.64 o 
   3   0  23       50.92       36.76      6.37 o 
   5   0  23       11.69        7.24      6.00 o 
  -7   1  23        1.22        7.68     13.62 o 
  -6   1  23        0.40       11.24     12.05 o 
  -5   1  23       36.14       42.43     12.48 o 
  -4   1  23       77.97       76.33     13.05 o 
  -3   1  23      208.86      190.86      8.16 o 
  -2   1  23       18.49       10.95      3.22 o 
  -1   1  23      115.98      108.63      5.71 o 
   0   1  23      240.39      262.61      8.12 o 
   1   1  23        4.33        7.70      4.56 o 
   2   1  23       73.72       84.62      5.80 o 
   3   1  23       33.95       17.95      4.60 o 
   4   1  23       47.15       45.58      4.98 o 
   5   1  23        1.25        1.45      4.54 o 
   6   1  23       40.77       45.50      6.66 o 
  -7   2  23        0.49       -0.36     13.21 o 
  -6   2  23      133.17      156.87     19.79 o 
  -5   2  23        6.91        2.88     10.24 o 
  -4   2  23       41.97       60.79     12.47 o 
  -3   2  23       70.16       84.37      7.18 o 
  -2   2  23       23.31       34.09      4.38 o 
  -1   2  23       24.92       34.63      4.03 o 
   0   2  23      110.91       87.20      5.71 o 
   1   2  23      133.72      164.38      8.26 o 
   2   2  23      247.39      241.71      9.38 o 
   3   2  23       14.05        5.20      4.90 o 
   4   2  23        0.47        0.89      4.71 o 
   5   2  23       22.85       18.72      5.51 o 
  -6   3  23       32.86       35.31     23.32 o 
  -5   3  23      144.26      176.31     19.48 o 
  -4   3  23       47.15       46.59     12.68 o 
  -3   3  23        1.12       -0.47      4.49 o 
  -2   3  23      146.45      146.36      6.09 o 
  -1   3  23      332.10      362.60      8.35 o 
   0   3  23     1371.87     1256.21     16.25 o 
   1   3  23      912.50      900.39     14.28 o 
   2   3  23      716.00      642.04     12.90 o 
   3   3  23       66.07       51.62      6.06 o 
   4   3  23        0.59       -3.06      5.73 o 
   5   3  23        7.73        6.42      5.71 o 
  -6   4  23       87.57       69.48     18.10 o 
  -5   4  23       43.55       40.71     10.92 o 
  -4   4  23       49.87       44.09     10.55 o 
  -3   4  23       33.26       30.77      9.50 o 
  -2   4  23      849.55      798.51     14.67 o 
  -1   4  23        8.17        2.58      4.66 o 
   0   4  23       16.88       12.16      4.57 o 
   1   4  23        9.55       17.68      4.78 o 
   2   4  23        8.19        4.72      5.20 o 
   3   4  23       19.58       24.77      6.23 o 
   4   4  23        0.05       -7.82      5.21 o 
   5   4  23       14.36       12.56      5.81 o 
  -6   5  23        5.03        3.21      7.54 o 
  -5   5  23       85.25       92.75     15.35 o 
  -4   5  23       15.96       19.26      8.10 o 
  -3   5  23        0.06      -12.30     10.71 o 
  -2   5  23        0.36       -1.37      5.00 o 
  -1   5  23        0.36       -4.13      4.50 o 
   0   5  23      171.43      153.92      7.69 o 
   1   5  23       30.28       31.43      7.42 o 
   2   5  23        1.39       -5.55      5.05 o 
   3   5  23      168.04      207.02     10.40 o 
   4   5  23       51.58       65.64      8.21 o 
  -5   6  23        6.84       11.83     12.36 o 
  -4   6  23       51.04       67.89     25.39 o 
  -3   6  23        0.43       11.62     24.95 o 
  -2   6  23       58.76       51.44     16.84 o 
  -1   6  23       16.36       15.28      6.59 o 
   0   6  23      300.72      293.82     51.93 o 
   1   6  23       46.36       69.19      7.35 o 
   2   6  23        0.02        0.37      8.22 o 
   3   6  23       44.30       29.22      7.05 o 
   4   6  23       22.44       17.30      9.71 o 
  -4   7  23        0.23       16.44     22.21 o 
  -3   7  23       40.52       69.37     31.91 o 
  -2   7  23       34.24       18.01     15.57 o 
  -1   7  23       77.09       98.68     32.09 o 
   0   7  23       93.36       80.42     10.22 o 
   1   7  23       67.63       66.51     10.25 o 
   2   7  23       99.55      126.45     16.07 o 
   3   7  23        2.79       -0.93      7.57 o 
  -3   8  23       47.69       23.62     32.35 o 
  -2   8  23       51.17        8.37     31.32 o 
  -1   8  23        4.41       79.44     20.80 o 
   0   8  23       10.89       28.82     17.32 o 
   1   8  23       61.80       66.29     18.56 o 
   2   8  23       22.26       20.85      8.68 o 
  -6   0  24       10.60       -4.29     15.84 o 
  -4   0  24      164.82      138.44     23.02 o 
  -2   0  24        1.99       -4.60      4.77 o 
   0   0  24      602.24      686.31     16.39 o 
   2   0  24      967.30      895.90     24.50 o 
   4   0  24        9.39        8.52      5.77 o 
  -6   1  24        3.93        9.68     11.67 o 
  -5   1  24       94.70      121.82     16.53 o 
  -4   1  24      133.50      127.05     15.38 o 
  -3   1  24        1.08        6.33      4.61 o 
  -2   1  24        4.39        3.86      3.58 o 
  -1   1  24     1106.67     1152.46     14.24 o 
   0   1  24      377.58      404.97      9.54 o 
   1   1  24       27.91       20.22      4.79 o 
   2   1  24       19.69       21.83      4.59 o 
   3   1  24       98.97       82.09      6.27 o 
   4   1  24       26.15       20.42      5.05 o 
   5   1  24        3.91        3.39      5.00 o 
  -6   2  24        2.64       20.44     12.70 o 
  -5   2  24       14.75       21.85     11.69 o 
  -4   2  24       53.92       86.99     13.96 o 
  -3   2  24        0.12       -6.12      7.79 o 
  -2   2  24       59.21       75.40      5.36 o 
  -1   2  24      294.34      258.80      7.83 o 
   0   2  24      127.99      115.60      6.17 o 
   1   2  24      632.71      526.61     12.16 o 
   2   2  24        6.51        0.50      4.96 o 
   3   2  24        2.02       -0.40      4.73 o 
   4   2  24      165.34      169.67      8.68 o 
   5   2  24        0.20       -2.60      4.91 o 
  -6   3  24        7.89       35.91     21.40 o 
  -5   3  24       56.42       58.32     14.34 o 
  -4   3  24        4.73       19.10     10.55 o 
  -3   3  24      173.12      145.79      9.06 o 
  -2   3  24        1.64        0.19      3.74 o 
  -1   3  24        0.16       -0.38      3.68 o 
   0   3  24       32.12       42.55      5.41 o 
   1   3  24      102.35      116.23      6.87 o 
   2   3  24        5.36        5.26      4.61 o 
   3   3  24       24.28       14.49      5.66 o 
   4   3  24        0.11       -0.97      5.37 o 
   5   3  24        1.55        4.90      5.20 o 
  -6   4  24       80.27       81.59     27.43 o 
  -5   4  24       80.58       72.84     23.02 o 
  -4   4  24       27.00       34.83     10.16 o 
  -3   4  24        9.00        7.11     17.69 o 
  -2   4  24       64.41       63.48      6.86 o 
  -1   4  24       52.52       41.25      5.74 o 
   0   4  24        5.06        2.84      4.59 o 
   1   4  24       25.84       22.34      5.04 o 
   2   4  24        1.87        1.61      4.53 o 
   3   4  24      179.13      187.93     10.05 o 
   4   4  24        1.00       -5.61      5.84 o 
   5   4  24       41.40       52.01     11.63 o 
  -5   5  24       26.75       41.12     15.42 o 
  -4   5  24        5.47        5.16     12.18 o 
  -3   5  24        0.78        2.37     21.62 o 
  -2   5  24       65.97       76.96      9.60 o 
  -1   5  24       76.09       94.77      6.96 o 
   0   5  24      297.06      280.84      9.66 o 
   1   5  24        5.63        0.30      4.32 o 
   2   5  24       16.43       13.46      5.98 o 
   3   5  24       41.79       34.03      6.89 o 
   4   5  24        2.27        6.70      7.04 o 
  -5   6  24        2.70       19.92     24.58 o 
  -4   6  24       50.36       84.70     27.17 o 
  -3   6  24        1.51        3.70     24.58 o 
  -2   6  24       94.12      130.27     19.94 o 
  -1   6  24       33.31       37.43      8.05 o 
   0   6  24       12.69       14.67      5.65 o 
   1   6  24        4.07        0.88      6.12 o 
   2   6  24       17.47       14.97      6.44 o 
   3   6  24       17.98        9.50      7.31 o 
  -4   7  24       59.40       71.15     30.43 o 
  -3   7  24      164.43      166.06     37.76 o 
  -2   7  24       12.28      -13.03     30.06 o 
  -1   7  24       93.18      144.73     15.87 o 
   0   7  24        0.03        7.06     13.01 o 
   1   7  24        0.01       26.75     31.57 o 
   2   7  24       36.61       42.64      8.17 o 
  -2   8  24        0.03      -40.87     31.24 o 
   0   8  24       34.30       41.45     14.62 o 
   1   8  24       54.50       56.31     10.99 o 
  -5   0  25        0.00       13.99     14.81 o 
  -3   0  25      224.91      268.69     14.18 o 
  -1   0  25      177.49      127.67      8.74 o 
   1   0  25       12.38       10.95      9.61 o 
   3   0  25       66.40       71.71      7.84 o 
   5   0  25       79.80       44.99     17.54 o 
  -6   1  25       17.26       21.49     13.06 o 
  -5   1  25        3.33       12.38     10.89 o 
  -4   1  25        0.72        1.85      8.86 o 
  -3   1  25      463.08      449.70     11.90 o 
  -2   1  25      173.88      219.88      7.26 o 
  -1   1  25      253.79      249.12      7.88 o 
   0   1  25      148.00      169.95      7.17 o 
   1   1  25       66.52       77.83      6.16 o 
   2   1  25        1.76       -1.13      3.76 o 
   3   1  25       26.16       41.19      6.32 o 
   4   1  25      106.56      116.19      7.46 o 
   5   1  25       26.96       43.91      6.86 o 
  -6   2  25       21.93       40.21     25.65 o 
  -5   2  25       96.06       91.62     16.10 o 
  -4   2  25       37.23       56.62     13.06 o 
  -3   2  25       16.93       19.33      9.65 o 
  -2   2  25      505.72      448.48      9.83 o 
  -1   2  25      684.16      612.70     10.82 o 
   0   2  25      241.89      211.27      9.56 o 
   1   2  25        2.00       -2.09      4.80 o 
   2   2  25       69.98       76.77      6.94 o 
   3   2  25        5.29       -1.71      5.21 o 
   4   2  25       11.35       16.98      5.29 o 
   5   2  25       64.00       70.00      7.21 o 
  -6   3  25      101.06      128.45     29.76 o 
  -5   3  25       12.06        9.07     11.70 o 
  -4   3  25       18.70       19.83     10.96 o 
  -3   3  25       14.46       16.84      5.67 o 
  -2   3  25      172.88      161.53      7.08 o 
  -1   3  25      122.23      137.25      7.07 o 
   0   3  25        1.35        1.43      4.71 o 
   1   3  25       32.28       26.32      5.46 o 
   2   3  25      132.34      154.96      8.42 o 
   3   3  25        3.20        4.03      5.77 o 
   4   3  25       11.76       14.61      6.09 o 
   5   3  25       29.02       26.00      6.04 o 
  -5   4  25       10.99       15.57     12.18 o 
  -4   4  25       19.10       16.92      9.33 o 
  -3   4  25        0.26       -7.85     18.14 o 
  -2   4  25      115.21      125.94      8.79 o 
  -1   4  25      260.84      228.56      9.10 o 
   0   4  25      325.02      345.94     10.54 o 
   1   4  25       72.33       60.72      6.06 o 
   2   4  25       29.96       27.96      5.49 o 
   3   4  25        5.95        9.57      5.52 o 
   4   4  25       28.18       15.67      7.00 o 
  -5   5  25       12.70       15.11     25.54 o 
  -4   5  25      125.24       92.25     29.98 o 
  -3   5  25       21.24       35.76     23.25 o 
  -2   5  25      268.77      235.77     13.68 o 
  -1   5  25        3.61        1.93      5.01 o 
   0   5  25      160.55      136.56     10.32 o 
   1   5  25       72.99       67.93      6.42 o 
   2   5  25       23.32       24.96      7.20 o 
   3   5  25       29.76       42.17      7.20 o 
   4   5  25       45.86       61.14      9.75 o 
  -4   6  25       60.76       98.24     27.10 o 
  -3   6  25       75.20       93.36     30.72 o 
  -2   6  25       62.97       24.80     29.61 o 
  -1   6  25       21.78       15.44      7.20 o 
   0   6  25      120.61      125.33     11.14 o 
   1   6  25       53.55       67.93      8.45 o 
   2   6  25       50.20       55.25      8.68 o 
   3   6  25        0.14       -5.91      6.70 o 
  -3   7  25        0.55       -1.85     23.17 o 
  -2   7  25       38.75       15.25     28.58 o 
  -1   7  25       14.10       24.88     12.51 o 
   0   7  25        0.16        1.08      7.48 o 
   1   7  25       74.13       75.67     10.70 o 
   2   7  25      115.37      107.96     11.13 o 
  -6   0  26       33.44       34.13     19.99 o 
  -4   0  26        0.01        9.85     12.81 o 
  -2   0  26        0.72       -2.63      5.00 o 
   0   0  26        1.86        5.14      5.88 o 
   2   0  26       82.67      142.56     11.94 o 
   4   0  26       36.76       20.06      9.29 o 
  -6   1  26       49.06       56.04     14.89 o 
  -5   1  26       30.57       31.63     12.83 o 
  -4   1  26       49.11       61.30     13.42 o 
  -3   1  26       22.62       26.64      5.92 o 
  -2   1  26      235.93      200.69      7.30 o 
  -1   1  26      236.23      233.27      7.74 o 
   0   1  26      537.45      466.35     10.12 o 
   1   1  26       64.39       55.67      6.32 o 
   2   1  26      209.82      163.33      8.92 o 
   3   1  26       35.87       30.24      6.40 o 
   4   1  26       33.52       43.89      6.24 o 
   5   1  26       35.55       51.04      9.16 o 
  -6   2  26        2.43        8.12     13.18 o 
  -5   2  26       14.50        8.44     11.06 o 
  -4   2  26       20.55       29.34     11.29 o 
  -3   2  26      177.70      158.57     17.20 o 
  -2   2  26       19.85       19.84      4.62 o 
  -1   2  26       47.26       37.80      4.75 o 
   0   2  26       12.34        9.34      4.86 o 
   1   2  26      116.94      119.00      7.84 o 
   2   2  26       24.93       12.70      5.39 o 
   3   2  26       36.13       38.07      6.81 o 
   4   2  26       50.79       58.90      6.80 o 
  -5   3  26        0.26       -4.92     10.66 o 
  -4   3  26       69.64       53.84     13.29 o 
  -3   3  26        7.92       13.72     10.09 o 
  -2   3  26      128.37      159.49      8.26 o 
  -1   3  26        1.03       -1.17      4.42 o 
   0   3  26       94.22       88.31      6.85 o 
   1   3  26       30.71       26.49      5.64 o 
   2   3  26       12.67       15.37      5.77 o 
   3   3  26        2.56        1.90      5.66 o 
   4   3  26        8.29       18.83      6.16 o 
  -5   4  26       12.53       18.17     10.01 o 
  -4   4  26        1.96       19.10     20.73 o 
  -3   4  26       12.54       15.40     20.66 o 
  -2   4  26       47.79       61.50      7.30 o 
  -1   4  26      176.37      158.05      8.90 o 
   0   4  26      146.35      159.01      9.18 o 
   1   4  26      171.62      184.96      8.60 o 
   2   4  26       16.55       27.31      5.66 o 
   3   4  26        7.81        2.72      5.55 o 
   4   4  26        0.68        1.42      6.25 o 
  -4   5  26       18.75       37.76     26.06 o 
  -3   5  26        0.47        7.03     20.66 o 
  -2   5  26      123.07      150.62     16.34 o 
  -1   5  26       29.66       39.69      7.62 o 
   0   5  26      104.84      104.17     11.29 o 
   1   5  26       27.32       21.59      6.49 o 
   2   5  26        5.63       -2.19      5.49 o 
   3   5  26        7.83        7.20      6.56 o 
  -4   6  26        3.90       43.09     21.40 o 
  -3   6  26        7.54       15.47     22.36 o 
  -2   6  26      145.97      110.90     31.83 o 
  -1   6  26      109.84      104.16     18.92 o 
   0   6  26        2.60       -1.06      5.89 o 
   1   6  26        5.73       10.21      6.26 o 
   2   6  26       31.25       42.34      8.69 o 
  -2   7  26       44.63       -9.03     29.98 o 
  -1   7  26        0.02       18.35     15.33 o 
   0   7  26        1.42       11.40      7.63 o 
   1   7  26        1.01       -3.67      8.22 o 
  -5   0  27      101.40      124.30     23.47 o 
  -3   0  27     1097.20     1033.25     46.20 o 
  -1   0  27        0.26        5.20      5.62 o 
   1   0  27      214.77      190.18     13.24 o 
   3   0  27        1.48        0.11      7.64 o 
  -6   1  27        0.12       -4.64     11.75 o 
  -5   1  27       60.50       72.53     14.79 o 
  -4   1  27       72.71       98.40     14.83 o 
  -3   1  27        8.08        5.67      5.00 o 
  -2   1  27       52.95       54.64      5.07 o 
  -1   1  27      104.41      124.25      7.22 o 
   0   1  27       34.90       38.11      5.74 o 
   1   1  27        0.02       -0.97      4.76 o 
   2   1  27       71.57       61.17      7.06 o 
   3   1  27        4.05       -2.13      5.40 o 
   4   1  27       46.61       56.65      7.92 o 
  -5   2  27       24.45       29.34     13.19 o 
  -4   2  27       53.96       37.27     12.31 o 
  -3   2  27       53.44       64.29      8.82 o 
  -2   2  27      126.43      101.89      6.42 o 
  -1   2  27        8.60        1.00      4.54 o 
   0   2  27        9.91       -5.93      4.43 o 
   1   2  27       48.57       55.03      6.46 o 
   2   2  27       48.12       39.07      6.68 o 
   3   2  27        8.06        5.67      6.07 o 
   4   2  27       22.67       17.81      5.70 o 
  -5   3  27        1.96        5.12     10.90 o 
  -4   3  27      151.69      166.23     18.60 o 
  -3   3  27      234.34      257.18     19.97 o 
  -2   3  27      123.12      141.74      9.04 o 
  -1   3  27      334.31      316.22      9.59 o 
   0   3  27        0.83        2.66      4.75 o 
   1   3  27        0.51       -0.61      4.98 o 
   2   3  27       90.63      123.67      8.49 o 
   3   3  27       92.63       93.68      8.50 o 
   4   3  27       34.75       51.72      7.64 o 
  -5   4  27        3.30       35.09     22.28 o 
  -4   4  27      102.14      107.94     27.69 o 
  -3   4  27       30.41       27.10     21.25 o 
  -2   4  27        2.36        0.86      6.88 o 
  -1   4  27        2.28        2.03      5.18 o 
   0   4  27       38.33       52.60      6.41 o 
   1   4  27        0.76        7.18      5.51 o 
   2   4  27        1.99        7.62      5.27 o 
   3   4  27       10.61        8.42      6.30 o 
  -4   5  27        4.61       30.21     24.95 o 
  -3   5  27       93.40      129.93     31.24 o 
  -2   5  27       31.57       45.54     20.10 o 
  -1   5  27       62.82       72.64     16.18 o 
   0   5  27        2.61        5.64      5.55 o 
   1   5  27       87.37       90.16      7.61 o 
   2   5  27       29.23       27.88      6.21 o 
   3   5  27       46.28       63.26      7.83 o 
  -3   6  27       35.86       34.57     26.73 o 
  -2   6  27       88.75       92.17     33.69 o 
  -1   6  27        2.08       -1.70     12.22 o 
   0   6  27       24.97       15.65     10.40 o 
   1   6  27       15.44       19.72      6.00 o 
   2   6  27       81.71      101.21      8.48 o 
  -1   7  27       41.63      215.44     26.50 o 
   0   7  27       23.11       76.70     58.45 o 
  -4   0  28        0.15       12.88     13.25 o 
  -2   0  28      226.34      244.19     11.32 o 
   0   0  28      506.85      495.52     18.45 o 
   2   0  28      197.78      191.18     15.48 o 
   4   0  28       17.45       15.58      9.87 o 
  -5   1  28        1.09       19.24     14.73 o 
  -4   1  28       91.24      107.79     15.85 o 
  -3   1  28       70.25       96.66      9.62 o 
  -2   1  28       19.76       11.19      4.41 o 
  -1   1  28        0.41        3.02      4.05 o 
   0   1  28       89.97       99.60      6.93 o 
   1   1  28        1.29       -1.75      4.90 o 
   2   1  28        3.65        1.66      5.57 o 
   3   1  28      136.80      137.94      9.47 o 
   4   1  28        1.71        2.56      6.43 o 
  -5   2  28       73.59       88.81     16.80 o 
  -4   2  28       69.05       90.69     15.24 o 
  -3   2  28       52.21       87.95      9.72 o 
  -2   2  28      188.70      163.05      8.42 o 
  -1   2  28       96.34       68.37      6.29 o 
   0   2  28        1.12       -6.50      4.33 o 
   1   2  28       13.82       22.47      5.73 o 
   2   2  28       14.19       13.15      6.13 o 
   3   2  28       10.88        8.27      6.27 o 
   4   2  28        3.14        5.94      5.37 o 
  -5   3  28        1.66        5.91     11.79 o 
  -4   3  28        0.69        9.99     11.12 o 
  -3   3  28       25.72       43.38     21.54 o 
  -2   3  28       12.44       17.44      7.29 o 
  -1   3  28        6.49        9.56      4.94 o 
   0   3  28       22.47       10.92      5.32 o 
   1   3  28       30.56       25.52      6.14 o 
   2   3  28       42.15       21.83      6.41 o 
   3   3  28        7.47        1.09      5.87 o 
  -4   4  28        9.84       24.36     20.21 o 
  -3   4  28       17.19       47.46     21.77 o 
  -2   4  28      147.46      174.36     21.17 o 
  -1   4  28        0.04       -2.53      5.77 o 
   0   4  28        3.42        3.88      5.13 o 
   1   4  28       19.75       26.19      6.33 o 
   2   4  28       35.08       42.91      8.77 o 
   3   4  28        0.10       -7.71      5.82 o 
  -4   5  28       48.77       79.59     29.10 o 
  -3   5  28       27.31       53.68     25.76 o 
  -2   5  28      176.74      193.46     17.88 o 
  -1   5  28        9.79        7.16      6.30 o 
   0   5  28        3.93        2.45      5.31 o 
   1   5  28       23.55       19.88      6.10 o 
   2   5  28        0.05        0.12      5.88 o 
  -2   6  28        0.35      -10.81     26.73 o 
  -1   6  28      110.14      110.83     42.01 o 
   0   6  28       71.13       87.55     16.81 o 
   1   6  28        8.70        0.39      5.77 o 
  -5   0  29       81.87      106.68     23.84 o 
  -3   0  29       36.34       29.15      8.74 o 
  -1   0  29       57.61       42.11      7.28 o 
   1   0  29       42.17       58.72     10.18 o 
   3   0  29        8.85       -2.42      8.46 o 
  -5   1  29      145.10      167.19     19.34 o 
  -4   1  29       37.00       66.11     13.95 o 
  -3   1  29       28.80       34.06      7.46 o 
  -2   1  29       73.24       99.49      6.86 o 
  -1   1  29       55.71       81.45      6.50 o 
   0   1  29        2.77       -0.60      4.73 o 
   1   1  29        8.38       14.68      5.68 o 
   2   1  29       63.18       64.01      7.64 o 
   3   1  29        5.23        3.88      6.22 o 
  -5   2  29        4.89       18.73     12.68 o 
  -4   2  29       15.08       31.47     12.12 o 
  -3   2  29       46.43       65.45      9.00 o 
  -2   2  29       91.72       85.08      9.16 o 
  -1   2  29       27.50       15.48      5.08 o 
   0   2  29       22.08        5.98      5.18 o 
   1   2  29        4.56        2.59      5.51 o 
   2   2  29        0.76       -1.85      5.85 o 
   3   2  29       17.38       12.86      6.40 o 
  -4   3  29       56.70       71.71     14.94 o 
  -3   3  29       74.00      105.65     25.25 o 
  -2   3  29       44.84       57.71      9.40 o 
  -1   3  29       84.80       85.96      6.91 o 
   0   3  29       67.33       55.81      6.73 o 
   1   3  29       30.22       24.58      6.30 o 
   2   3  29       19.56       22.61      6.79 o 
   3   3  29       13.12       16.84      7.09 o 
  -4   4  29        8.84       35.83     22.28 o 
  -3   4  29      109.65      151.55     29.84 o 
  -2   4  29        0.50        6.97     10.51 o 
  -1   4  29       37.03       33.26     12.96 o 
   0   4  29        6.01        8.29      5.37 o 
   1   4  29        0.41        3.10      5.59 o 
   2   4  29       70.28       82.56     12.11 o 
  -3   5  29       38.17       50.94     26.06 o 
  -2   5  29       11.89       26.75     11.43 o 
  -1   5  29        4.30       38.29     23.18 o 
   0   5  29        6.02        7.01      5.26 o 
   1   5  29      131.29      128.33      9.08 o 
  -1   6  29        1.56        8.46     19.94 o 
   0   6  29        3.18       12.34     10.70 o 
  -4   0  30      107.10      128.08     24.36 o 
  -2   0  30        8.02       20.99      8.89 o 
   0   0  30      130.34      169.74     17.34 o 
   2   0  30       15.56        9.47      8.99 o 
  -4   1  30       94.67      106.21     16.04 o 
  -3   1  30        7.44       15.37      6.70 o 
  -2   1  30       58.73       67.38     10.73 o 
  -1   1  30       22.19       31.69      5.55 o 
   0   1  30       10.79        9.22      5.00 o 
   1   1  30       24.08       21.20      6.19 o 
   2   1  30       57.15       59.14      7.54 o 
   3   1  30        8.49       11.90      6.86 o 
  -4   2  30        0.23        5.76     10.59 o 
  -3   2  30       65.26       89.57     11.76 o 
  -2   2  30        7.48       11.98      7.44 o 
  -1   2  30       24.21       23.93      5.42 o 
   0   2  30       96.24       96.61      7.39 o 
   1   2  30      133.99      131.73      9.60 o 
   2   2  30       34.80       32.66      7.13 o 
   3   2  30        7.28        5.56      6.67 o 
  -4   3  30       13.63       59.67     22.65 o 
  -3   3  30        1.33       20.88     18.06 o 
  -2   3  30        2.35       13.60      8.21 o 
  -1   3  30        0.40        0.86      5.08 o 
   0   3  30       23.54        0.98      5.17 o 
   1   3  30       11.69       16.79      8.89 o 
   2   3  30        8.76        4.22      7.46 o 
  -3   4  30        6.99       38.72     22.65 o 
  -2   4  30       11.96       24.60     10.75 o 
  -1   4  30       70.29      101.80     31.32 o 
   0   4  30       25.37       39.37     10.26 o 
   1   4  30       72.93       86.86      8.07 o 
   2   4  30       23.35       22.24      6.75 o 
  -2   5  30       12.48       33.25     12.11 o 
  -1   5  30       31.97       28.15     22.50 o 
   0   5  30       67.39       88.30     11.59 o 
  -3   0  31        3.56       18.06     13.77 o 
  -1   0  31        1.38        8.23     12.41 o 
   1   0  31       64.64       82.21     22.64 o 
  -4   1  31        7.22       15.20     10.58 o 
  -3   1  31       20.55       35.71      7.53 o 
  -2   1  31      158.22      169.17     12.99 o 
  -1   1  31       41.97       64.08      9.90 o 
   0   1  31       24.68       27.40      5.81 o 
   1   1  31       12.89       24.69      7.08 o 
   2   1  31       22.13       24.94      6.99 o 
  -4   2  31       12.82       19.92     16.88 o 
  -3   2  31        4.12       17.77     15.40 o 
  -2   2  31        0.43        0.45      7.26 o 
  -1   2  31        1.45        3.00      6.25 o 
   0   2  31       19.69       44.82     10.64 o 
   1   2  31        5.74       -0.08      5.80 o 
   2   2  31        7.63        9.56      7.67 o 
  -3   3  31       48.28       82.40     22.88 o 
  -2   3  31       16.86       32.72      8.14 o 
  -1   3  31       15.25       23.36     11.55 o 
   0   3  31       28.70       27.14      8.13 o 
   1   3  31        2.96       -5.94      5.69 o 
   2   3  31       22.13       25.00      7.84 o 
  -2   4  31        1.16       11.82     10.26 o 
  -1   4  31       16.66        6.56      8.16 o 
   0   4  31       10.60       15.58      5.99 o 
   1   4  31        7.59        5.53      6.68 o 
  -2   0  32        3.05       -6.56      7.93 o 
   0   0  32      184.63      220.31     34.65 o 
   2   0  32        8.23        9.78      9.08 o 
  -3   1  32       17.61       37.79      8.98 o 
  -2   1  32        2.44        7.80      6.24 o 
  -1   1  32        6.37        6.68      5.95 o 
   0   1  32        0.13        7.45      5.73 o 
   1   1  32       13.32        9.15      6.32 o 
   2   1  32       26.74       43.83      7.62 o 
  -3   2  32       29.85       53.64     12.84 o 
  -2   2  32        0.83        6.69      7.23 o 
  -1   2  32        0.04        1.26      5.19 o 
   0   2  32        2.25       10.18      7.50 o 
   1   2  32       67.50       79.34     13.46 o 
  -2   3  32       11.44       21.41     13.73 o 
  -1   3  32       13.68       25.77     11.65 o 
   0   3  32        8.60        1.99      6.02 o 
   1   3  32        0.10       -5.00      6.15 o 
  -1   0  33       79.41       67.14     20.84 o 
   1   0  33        0.37       -8.01      8.31 o 
  -2   1  33       66.45       81.50      8.90 o 
  -1   1  33        8.53        2.30      6.55 o 
   0   1  33        2.97        8.85      6.05 o 
   1   1  33       19.84       25.72      6.94 o 
  -2   2  33        4.00       10.37     11.99 o 
  -1   2  33       11.03        8.74      6.60 o 
   0   2  33        8.20       28.16     14.39 o 
                                                 
